# Supplementary material for: The MtrAB two-component system controls antibiotic production in Streptomyces coelicolor A3(2)
Source: Microbiology (Reading). 2017 Sep 8;163(10):1415–9. doi: 10.1099/mic.0.000524 (PMC5845573; doi:10.1099/mic.0.000524)
Supplement: Supplementary File 2 [file mic-163-1415-s002.xls]

## Sheet: Sco 16h ChIP
4147050	34.9104	1.14e-22	SCO3772	-1	74	hypothetical protein	-	-	-	-	SCO3773	1	12	LysR family transcriptional regulator
4147075	29.6577	2.53e-18	SCO3772	-1	99	hypothetical protein	SCO3773	1	13	LysR family transcriptional regulator	SCO3774	1	1611	beta-lactamase
1367525	27.1882	3.35e-16	SCO1292	1	86	hypothetical protein	-	-	-	-	SCO1293	1	30	hypothetical protein
4734825	26.5755	7.96e-16	SCO4321	-1	152	hypothetical protein	SCO4322	1	102	hypothetical protein	SCO4323	1	1551	hydrolase
5228025	24.7997	2.75e-14	SCO4802	-1	24	hypothetical protein	-	-	-	-	SCO4803	1	60	hypothetical protein
1272625	23.8831	1.41e-13	SCO1200	-1	59	regulatory protein	-	-	-	-	SCO1201	1	19	reductase
5228000	23.3393	3.58e-13	SCO4801	-1	1174	hypothetical protein	SCO4802	-1	1	hypothetical protein	SCO4803	1	85	hypothetical protein
1158025	22.2255	3.21e-12	SCO1099	-1	3	hypothetical protein	-	-	-	-	SCO1100	1	193	hypothetical protein
5971275	22.079	4.03e-12	SCO5483	-1	61	transcriptional regulator	-	-	-	-	SCO5484	1	67	small hydrophobic membrane protein
2912125	22.0057	4.03e-12	SCO2672	1	418	hypothetical protein	SCO2673	1	269	hypothetical protein	SCO2674	1	2507	ABC transporter ATP-binding protein
4159975	21.6841	6.85e-12	SCO3782	-1	46	regulatory protein	-	-	-	-	SCO3783	1	67	lipoprotein
933650	21.6309	7.16e-12	SCO0887	-1	82	TetR family transcriptional regulator	-	-	-	-	SCO0888	1	58	hypothetical protein
872175	21.5692	7.44e-12	SCO0822	-1	89	DNA-binding protein	-	-	-	-	SCO0823	1	18	GntR family transcriptional regulator
4845825	21.5284	7.69e-12	SCO4426	-1	57	regulatory protein	-	-	-	-	SCO4427	-1	37	hypothetical protein
883050	21.4157	8.79e-12	SCO0834	-1	36	hypothetical protein	-	-	-	-	SCO0835	-1	63	methyltransferase
7859600	20.6745	3.39e-11	SCO7069	-1	90	hydrolase	-	-	-	-	SCO7070	1	5	hypothetical protein
841825	20.5761	4e-11	SCO0794	-1	137	transcriptional regulator	-	-	-	-	SCO0795	1	53	hypothetical protein
645175	20.4792	4.74e-11	SCO0604	-1	74	hypothetical protein	-	-	-	-	SCO0605	1	122	AraC family transcription regulator
3576775	20.4183	5.17e-11	SCO3231	1	40	CDA peptide synthetase II	SCO3232	1	40	CDA peptide synthetase III	SCO3233	1	7217	hydrolase
931350	20.2877	6.32e-11	SCO0884	-1	138	oxidoreductase	SCO0885	1	17	thioredoxin	SCO0886	-1	407	LacI family transcriptional regulator
4119300	19.9386	1.18e-10	SCO3748	-1	140	cold shock protein	-	-	-	-	SCO3749	-1	116	hypothetical protein
1842225	19.9063	1.21e-10	SCO1721	-1	59	hypothetical protein	-	-	-	-	SCO1722	-1	57	hypothetical protein
1185625	19.6598	1.81e-10	SCO1128	1	89	hypothetical protein	-	-	-	-	SCO1129	1	7	deacetylase
872200	19.4494	2.71e-10	SCO0822	-1	114	DNA-binding protein	SCO0823	1	7	GntR family transcriptional regulator	SCO0824	1	430	ABC transporter ATP-binding protein
806775	19.3443	3.23e-10	SCO0762	-1	169	protease inhibitor protein	-	-	-	-	SCO0763	1	191	oxidoreductase
756450	19.3164	3.36e-10	SCO0712	-1	307	transcriptional activator	SCO0713	-1	796	lipase	SCO0714	1	1187	oxidoreductase
6733775	19.0642	4.98e-10	SCO6131	-1	84	carboxypeptidase	-	-	-	-	SCO6132	-1	109	hypothetical protein
1231550	18.9651	5.85e-10	SCO1169	-1	58	xylose isomerase	-	-	-	-	SCO1170	1	98	xylulose kinase
5294225	18.8587	6.89e-10	SCO4865	1	210	hypothetical protein	-	-	-	-	SCO4866	1	174	ECF sigma factor
1514200	18.707	8.67e-10	SCO1417	-1	59	GntR family transcriptional regulator	-	-	-	-	SCO1418	1	44	hypothetical protein
931325	18.6593	9.26e-10	SCO0884	-1	113	oxidoreductase	-	-	-	-	SCO0885	1	8	thioredoxin
2879400	18.6176	9.87e-10	SCO2646	-1	66	hypothetical protein	-	-	-	-	SCO2647	1	47	MarR family regulatory protein
6848900	18.5641	1.07e-09	SCO6226	-1	59	hypothetical protein	-	-	-	-	SCO6227	1	69	hypothetical protein
3979775	18.5354	1.12e-09	SCO3602	-1	503	transmembrane transport protein	-	-	-	-	SCO3603	-1	31	potassium/proton antiporter
3793775	18.2349	1.82e-09	SCO3432	-1	107	hypothetical protein	SCO3433	1	20	hypothetical protein	SCO3434	1	958	DNA polymerase I
1729425	18.1899	1.98e-09	SCO1616	-1	21	transcriptional regulator	-	-	-	-	SCO1617	1	50	hypothetical protein
1272650	18.0417	2.52e-09	SCO1200	-1	84	regulatory protein	SCO1201	1	6	reductase	SCO1202	1	1050	ATP-dependent DNA ligase
3793750	18.0224	2.58e-09	SCO3432	-1	82	hypothetical protein	-	-	-	-	SCO3433	1	5	hypothetical protein
4151475	17.87	3.34e-09	SCO3775	-1	153	hypothetical protein	SCO3776	1	174	hypothetical protein	SCO3777	1	373	peptidase
1389500	17.8076	3.67e-09	SCO1312	-1	19	transcriptional regulator	-	-	-	-	SCO1313	1	68	hypothetical protein
3348900	17.7406	4.09e-09	SCO3054	-1	48	hypothetical protein	-	-	-	-	SCO3055	1	64	hypothetical protein
1158000	17.7263	4.16e-09	SCO1098	-1	1708	MarR family regulatory protein	SCO1099	-1	22	hypothetical protein	SCO1100	1	218	hypothetical protein
4025325	17.71	4.19e-09	SCO3645	-1	727	hydrolase	SCO3646	-1	81	oxidoreductase	SCO3647	-1	225	hypothetical protein
6618975	17.6225	4.79e-09	SCO6029	-1	136	two-component regulator	-	-	-	-	SCO6030	-1	158	hypothetical protein
7129475	17.631	4.79e-09	SCO6444	1	68	gamma-glutamyl transferase	-	-	-	-	SCO6445	1	30	inositol monophosphatase
3434475	17.5849	5.14e-09	SCO3132	-1	111	trans-aconitate 2-methyltransferase	-	-	-	-	SCO3133	1	54	MarR family regulatory protein
2952800	17.5173	5.78e-09	SCO2708	1	1133	hypothetical protein	SCO2709	1	767	hypothetical protein	SCO2710	1	848	polysaccharide deacetylase
2625400	17.3877	7.19e-09	SCO2444	1	1367	acyl-CoA synthetase	SCO2445	1	1374	acetyl CoA carboxylase subunits alpha/beta	SCO2446	-1	271	peptidase
6869600	17.1154	1.15e-08	SCO6246	-1	131	transcriptional regulator for glyoxylate bypass	-	-	-	-	SCO6247	1	125	allantoinase
4421100	17.0976	1.18e-08	SCO4023	1	23	hypothetical protein	-	-	-	-	SCO4024	1	36	integral membrane efflux protein
2625425	17.013	1.36e-08	SCO2445	1	23	acetyl CoA carboxylase subunits alpha/beta	-	-	-	-	SCO2446	-1	246	peptidase
8199300	17.0024	1.38e-08	SCO7386	-1	60	serine protease	-	-	-	-	SCO7387	1	203	hypothetical protein
7859625	16.9356	1.54e-08	SCO7069	-1	115	hydrolase	SCO7070	1	20	hypothetical protein	SCO7071	-1	1204	hypothetical protein
2769525	16.9089	1.62e-08	SCO2566	-1	44	hypothetical protein	-	-	-	-	SCO2567	-1	353	hypothetical protein
4122225	16.8807	1.64e-08	SCO3751	1	292	hypothetical protein	SCO3752	1	295	ABC transporter ATP-binding protein	SCO3753	1	466	hypothetical protein
2743500	16.821	1.8e-08	SCO2544	1	41	IclR family transcriptional regulator	-	-	-	-	SCO2545	1	133	transmembrane efflux protein
709050	16.6171	2.67e-08	SCO0668	-1	57	flavoprotein	-	-	-	-	SCO0669	1	21	TetR family transcriptional regulator
2444425	16.613	2.67e-08	SCO2274	1	122	hemin importer ATP-binding subunit	-	-	-	-	SCO2275	1	111	lipoprotein
1567500	16.4798	3.44e-08	SCO1467	-1	1573	hypothetical protein	SCO1468	-1	810	Ser/Thr protein kinase	SCO1469	-1	908	hypothetical protein
6410050	16.4274	3.76e-08	SCO5853	-1	222	hypothetical protein	-	-	-	-	SCO5854	1	14	thiosulfate sulfurtransferase
7132175	16.3755	4.12e-08	SCO6447	-1	34	NAD(P)H oxidoreductase	-	-	-	-	SCO6448	1	14	AraC-like transcriptional regulator
1987600	16.3231	4.41e-08	SCO1854	-1	45	permease	-	-	-	-	SCO1855	1	18	precorrin-4 C11-methyltransferase
954425	16.2875	4.7e-08	SCO0908	1	970	hypothetical protein	SCO0909	-1	4	hypothetical protein	SCO0910	1	141	hypothetical protein
3576725	16.2775	4.76e-08	SCO3230	1	10999	CDA peptide synthetase I	SCO3231	1	11002	CDA peptide synthetase II	SCO3232	1	10	CDA peptide synthetase III
1255750	16.2322	5.08e-08	SCO1183	1	3577	hypothetical protein	SCO1184	1	3571	hypothetical protein	SCO1185	1	388	hypothetical protein
2665100	16.165	5.7e-08	SCO2473	1	33	nitrate reductase	-	-	-	-	SCO2474	1	96	metalloproteinase
6510000	16.1351	5.96e-08	SCO5942	1	167	hypothetical protein	-	-	-	-	SCO5943	1	25	hydrolase
1173600	16.0953	6.41e-08	SCO1115	1	65	hypothetical protein	-	-	-	-	SCO1116	1	74	hypothetical protein
1374050	16.0645	6.71e-08	SCO1298	-1	8	hypothetical protein	-	-	-	-	SCO1299	1	53	transcriptional regulator
8110950	15.9887	7.74e-08	SCO7302	-1	78	hypothetical protein	-	-	-	-	SCO7303	1	116	TetR family transcriptional regulator
7422525	15.9664	8e-08	SCO6681	1	69	Ser/Thr protein kinase	SCO6682	1	31	hypothetical protein	SCO6683	1	133	ABC transporter ATP-binding protein
6648950	15.8274	1.02e-07	SCO6056	-1	99	hypothetical protein	-	-	-	-	SCO6057	-1	91	ATP/GTP-binding integral membrane protein
709075	15.6913	1.25e-07	SCO0668	-1	82	flavoprotein	SCO0669	1	4	TetR family transcriptional regulator	SCO0670	1	610	glycerol-3-phosphate dehydrogenase
1987625	15.6947	1.25e-07	SCO1854	-1	70	permease	SCO1855	1	7	precorrin-4 C11-methyltransferase	SCO1856	1	844	precorrin-6Y C5,15-methyltransferase
1510250	15.64	1.37e-07	SCO1414	-1	232	ankyrin	-	-	-	-	SCO1415	1	26	hypothetical protein
4871975	15.6007	1.44e-07	SCO4449	-1	34	hydrolase	-	-	-	-	SCO4450	1	36	TetR family transcriptional regulator
5097000	15.5342	1.63e-07	SCO4665	-1	724	hypothetical protein	SCO4666	-1	10	ABC transporter ATP-binding protein	SCO4667	1	181	two-component system sensor kinase
3543200	15.5041	1.68e-07	SCO3229	-1	134	4-hydroxyphenylpyruvic acid dioxygenase	-	-	-	-	SCO3230	1	135	CDA peptide synthetase I
954450	15.4964	1.7e-07	SCO0909	-1	21	hypothetical protein	-	-	-	-	SCO0910	1	116	hypothetical protein
1389475	15.4062	1.97e-07	SCO1311	-1	643	hypothetical protein	SCO1312	-1	6	transcriptional regulator	SCO1313	1	93	hypothetical protein
6773575	15.4065	1.97e-07	SCO6169	-1	105	regulatory protein	-	-	-	-	SCO6170	1	212	oxidoreductase subunit
6637275	15.31	2.33e-07	SCO6044	-1	47	hypothetical protein	-	-	-	-	SCO6045	-1	68	hypothetical protein
2490125	15.2435	2.56e-07	SCO2318	-1	71	glycosyl transferase	-	-	-	-	SCO2319	1	44	TetR family transcriptional regulator
6019225	15.2252	2.64e-07	SCO5524	-1	66	transmembrane transport protein	-	-	-	-	SCO5525	1	79	bifunctional urease subunit gamma/beta
2947500	15.1868	2.79e-07	SCO2705	-1	130	hypothetical protein	-	-	-	-	SCO2706	1	84	transferase
1839850	15.1638	2.89e-07	SCO1718	-1	52	regulator	-	-	-	-	SCO1719	1	12	ABC transporter ATP-binding protein
5585250	15.1481	2.99e-07	SCO5137	-1	164	ATP-binding protein	-	-	-	-	SCO5138	-1	174	hypothetical protein
1439100	15.1289	3.08e-07	SCO1360	-1	3	GntR family transcriptional regulator	-	-	-	-	SCO1361	1	33	hypothetical protein
1185650	15.1031	3.18e-07	SCO1128	1	114	hypothetical protein	SCO1129	1	18	deacetylase	SCO1130	1	841	hypothetical protein
2908275	15.0495	3.55e-07	SCO2671	1	124	globin	-	-	-	-	SCO2672	1	91	hypothetical protein
5912250	15.0218	3.67e-07	SCO5438	1	116	thioredoxin	-	-	-	-	SCO5439	1	20	hypothetical protein
6789625	14.9888	3.93e-07	SCO6182	1	1004	dehydratase	SCO6184	1	3	transferase	SCO6185	1	944	transferase
4421075	14.9173	4.48e-07	SCO4022	1	2196	glycosyl transferase	SCO4023	1	2199	hypothetical protein	SCO4024	1	61	integral membrane efflux protein
5511200	14.876	4.73e-07	SCO5068	-1	85	TetR family transcriptional regulator	-	-	-	-	SCO5069	1	71	oxidoreductase
7113275	14.8779	4.73e-07	SCO6431	1	1496	peptide synthase	SCO6432	1	1409	peptide synthase	SCO6433	1	2811	hypothetical protein
7850250	14.8662	4.76e-07	SCO7061	-1	63	MarR family transcriptional regulator	-	-	-	-	SCO7062	1	199	methylase
4825225	14.8423	4.9e-07	SCO4406	-1	105	hypothetical protein	-	-	-	-	SCO4407	1	127	hypothetical protein
482375	14.8133	5.15e-07	SCO0460	-1	56	hypothetical protein	-	-	-	-	SCO0461	1	81	hydrolase
4440575	14.8196	5.15e-07	SCO4048	-1	33	hypothetical protein	-	-	-	-	SCO4049	1	52	antibiotic binding protein
6622700	14.8002	5.2e-07	SCO6032	-1	83	hydrolase	-	-	-	-	SCO6033	1	333	hypothetical protein
2792375	14.7781	5.49e-07	SCO2586	-1	125	hypothetical protein	-	-	-	-	SCO2587	-1	11	gamma-glutamyl kinase
4105300	14.7646	5.58e-07	SCO3730	1	245	oxidoreductase	-	-	-	-	SCO3731	1	40	cold-shock protein
6510025	14.75	5.66e-07	SCO5942	1	192	hypothetical protein	SCO5943	1	0	hydrolase	SCO5944	1	778	hypothetical protein
7416075	14.7452	5.72e-07	SCO6675	-1	92	DNA-binding protein	-	-	-	-	SCO6676	1	93	hypothetical protein
1973950	14.7375	5.73e-07	SCO1844	-1	233	aldolase	SCO1845	1	7	low-affinity phosphate transport protein	SCO1846	1	1299	hypothetical protein
2202675	14.7111	5.88e-07	SCO2054	-1	115	histidinol dehydrogenase	-	-	-	-	SCO2055	1	85	hypothetical protein
4010375	14.5638	7.74e-07	SCO3632	-1	124	hypothetical protein	-	-	-	-	SCO3633	1	16	ABC transporter ATP-binding protein
4511775	14.5333	8.11e-07	SCO4111	-1	75	tRNA (guanine-N(7)-)-methyltransferase	-	-	-	-	SCO4112	1	40	hypothetical protein
4564550	14.5271	8.23e-07	SCO4147	1	17	hypothetical protein	-	-	-	-	SCO4148	1	30	ABC transporter ATP-binding protein
8506200	14.4584	9.36e-07	SCO7681	-1	78	AMP-binding ligase	-	-	-	-	SCO7682	1	83	non-ribosomal peptide synthase
5275600	14.4376	9.69e-07	SCO4842	-1	61	oxidoreductase	-	-	-	-	SCO4843	1	82	hypothetical protein
2619450	14.4246	9.8e-07	SCO2440	-1	30	transcriptional regulator	-	-	-	-	SCO2441	1	97	hypothetical protein
3551175	14.4239	9.8e-07	SCO3229	-1	8109	4-hydroxyphenylpyruvic acid dioxygenase	SCO3230	1	7840	CDA peptide synthetase I	SCO3231	1	14548	CDA peptide synthetase II
4737425	14.335	1.13e-06	SCO4324	-1	160	hypothetical protein	-	-	-	-	SCO4325	1	16	cold shock protein B
2792400	14.2306	1.32e-06	SCO2586	-1	150	hypothetical protein	SCO2587	-1	1110	gamma-glutamyl kinase	SCO2588	1	2353	hypothetical protein
6789600	14.2093	1.4e-06	SCO6182	1	979	dehydratase	SCO6183	1	982	transferase	SCO6184	1	22	transferase
2025475	14.1782	1.46e-06	SCO1890	-1	60	transcriptional regulator	-	-	-	-	SCO1891	-1	109	hypothetical protein
5912275	14.1578	1.5e-06	SCO5438	1	141	thioredoxin	SCO5439	1	5	hypothetical protein	SCO5440	-1	2320	glycogen branching protein
7444375	14.1197	1.6e-06	SCO6693	-1	94	hypothetical protein	-	-	-	-	SCO6694	1	82	transcriptional regulator
5303600	14.1011	1.62e-06	SCO4873	-1	194	hypothetical protein	-	-	-	-	SCO4874	1	119	hypothetical protein
1729400	14.0793	1.7e-06	SCO1615	1	1694	hypothetical protein	SCO1616	-1	4	transcriptional regulator	SCO1617	1	75	hypothetical protein
5157300	14.0659	1.73e-06	SCO4742	-1	12	hypothetical protein	-	-	-	-	SCO4743	1	68	hypothetical protein
883000	14.0113	1.89e-06	SCO0833	-1	195	hypothetical protein	SCO0834	-1	14	hypothetical protein	SCO0835	-1	113	methyltransferase
3930825	13.951	2.06e-06	SCO3555	-1	509	hypothetical protein	SCO3556	-1	1068	secretory protein	SCO3557	-1	1074	septum site determining protein
6783900	13.94	2.08e-06	SCO6178	-1	89	deacetylase	-	-	-	-	SCO6179	1	83	nucleotide-sugar dehydratase
1805175	13.8996	2.26e-06	SCO1684	-1	33	hypothetical protein	-	-	-	-	SCO1685	1	209	hypothetical protein
838775	13.8525	2.42e-06	SCO0791	1	95	hypothetical protein	-	-	-	-	SCO0792	1	202	hypothetical protein
1193325	13.8511	2.42e-06	SCO1134	-1	116	oxidoreductase, iron-sulfur binding subunit	-	-	-	-	SCO1135	1	73	TetR family transcriptional regulator
7129525	13.8529	2.42e-06	SCO6444	1	118	gamma-glutamyl transferase	SCO6445	1	20	inositol monophosphatase	SCO6446	1	862	hypothetical protein
1374025	13.8251	2.56e-06	SCO1297	-1	556	hypothetical protein	SCO1298	-1	17	hypothetical protein	SCO1299	1	78	transcriptional regulator
5097025	13.8124	2.59e-06	SCO4666	-1	15	ABC transporter ATP-binding protein	-	-	-	-	SCO4667	1	156	two-component system sensor kinase
4904925	13.7903	2.68e-06	SCO4485	-1	44	transcriptional regulator	-	-	-	-	SCO4486	1	51	hypothetical protein
8308850	13.793	2.68e-06	SCO7494	-1	1795	hypothetical protein	SCO7496	-1	34	hypothetical protein	SCO7497	1	74	transcriptional regulator
965950	13.7615	2.81e-06	SCO0919	-1	7	hypothetical protein	-	-	-	-	SCO0920	-1	66	acyltransferase
7095675	13.7676	2.81e-06	SCO6425	1	148	hypothetical protein	-	-	-	-	SCO6426	1	1	hypothetical protein
776425	13.7549	2.84e-06	SCO0733	-1	37	hypothetical protein	-	-	-	-	SCO0734	-1	129	transcriptional repressor
3506250	13.7486	2.88e-06	SCO3198	-1	71	DeoR family transcriptional regulator	-	-	-	-	SCO3199	-1	140	transmembrane efflux protein
3588725	13.7274	2.97e-06	SCO3236	-1	37	oxygenase	-	-	-	-	SCO3237	-1	21	hypothetical protein
1574675	13.6982	3.12e-06	SCO1473	-1	256	methionyl-tRNA formyltransferase	-	-	-	-	SCO1474	1	53	hypothetical protein
3257050	13.6789	3.23e-06	SCO2986	-1	73	hypothetical protein	-	-	-	-	SCO2987	1	66	regulatory protein
4010400	13.6059	3.64e-06	SCO3632	-1	149	hypothetical protein	SCO3633	1	9	ABC transporter ATP-binding protein	SCO3634	1	923	ABC transporter membrane-spanning protein
2665050	13.5814	3.75e-06	SCO2472	1	2546	hypothetical protein	SCO2473	1	2442	nitrate reductase	SCO2474	1	146	metalloproteinase
7132200	13.5301	4.06e-06	SCO6447	-1	59	NAD(P)H oxidoreductase	SCO6448	1	11	AraC-like transcriptional regulator	SCO6449	1	1029	dehydrogenase
1514250	13.523	4.1e-06	SCO1417	-1	109	GntR family transcriptional regulator	SCO1418	1	6	hypothetical protein	SCO1419	1	683	phosphodiesterase
1565200	13.5269	4.1e-06	SCO1466	-1	745	hypothetical protein	SCO1467	-1	727	hypothetical protein	SCO1468	-1	786	Ser/Thr protein kinase
4113675	13.5276	4.1e-06	SCO3741	-1	257	response regulator	SCO3742	1	10	glycosyltransferase	SCO3743	1	715	hypothetical protein
8115100	13.5067	4.23e-06	SCO7307	-1	13	chromosome replication initiation inhibitor protein	-	-	-	-	SCO7308	1	65	membrane transport protein
6410075	13.4738	4.47e-06	SCO5853	-1	247	hypothetical protein	SCO5854	1	11	thiosulfate sulfurtransferase	SCO5855	-1	1124	DNA-binding protein
465925	13.459	4.61e-06	SCO0446	-1	64	hypothetical protein	-	-	-	-	SCO0447	1	65	MarR family regulatory protein
6565050	13.4202	4.82e-06	SCO5990	-1	22	hypothetical protein	-	-	-	-	SCO5991	1	213	hypothetical protein
5406150	13.4139	4.89e-06	SCO4970	-1	111	hypothetical protein	-	-	-	-	SCO4971	1	45	dehydrogenase
6761500	13.417	4.89e-06	SCO6158	-1	74	hypothetical protein	-	-	-	-	SCO6159	1	95	GntR family transcriptional regulator
1412700	13.4016	4.95e-06	SCO1335	-1	75	oxidoreductase	-	-	-	-	SCO1336	1	74	lipoprotein N-acyltransferase (integral membrane)
8252550	13.4056	4.95e-06	SCO7437	-1	56	benzoylformate decarboxylase	-	-	-	-	SCO7438	1	39	LysR family transcriptional regulator
5781250	13.3924	5.04e-06	SCO5308	-1	43	hypothetical protein	-	-	-	-	SCO5309	1	4	hypothetical protein
769425	13.3569	5.38e-06	SCO0724	1	58	transcriptional regulator	-	-	-	-	SCO0725	1	263	hypothetical protein
4155675	13.3468	5.43e-06	SCO3779	1	104	nucleoside hydrolase	-	-	-	-	SCO3780	1	7	sugar hydrolase
5822150	13.3407	5.43e-06	SCO5353	1	97	diaminopimelate decarboxylase	-	-	-	-	SCO5354	1	65	homoserine dehydrogenase
3588750	13.3364	5.52e-06	SCO3236	-1	62	oxygenase	SCO3237	-1	1384	hypothetical protein	SCO3238	-1	1396	hypothetical protein
1874525	13.3295	5.62e-06	SCO1752	1	152	hypothetical protein	-	-	-	-	SCO1753	1	100	hypothetical protein
2205800	13.313	5.66e-06	SCO2056	1	65	hypothetical protein	SCO2057	1	53	hypothetical protein	SCO2058	1	701	transcriptional regulator
2357725	13.3126	5.66e-06	SCO2190	1	146	hypothetical protein	-	-	-	-	SCO2191	1	68	oxidoreductase
3070600	13.227	6.6e-06	SCO2811	-1	44	regulator	-	-	-	-	SCO2812	1	48	drug efflux protein
5875250	13.1378	7.68e-06	SCO5402	-1	77	hypothetical protein	-	-	-	-	SCO5403	1	48	two-component system response regulator
7436650	13.1366	7.68e-06	SCO6687	1	3162	DNA-binding protein	SCO6688	1	3081	hypothetical protein	SCO6689	1	431	hypothetical protein
2950075	13.1188	7.96e-06	SCO2706	1	1181	transferase	SCO2707	1	1184	transferase	SCO2708	1	276	hypothetical protein
362575	13.1079	8.09e-06	SCO0357	-1	97	GntR family transcriptional regulator	-	-	-	-	SCO0358	1	60	racemase
6062300	13.0898	8.36e-06	SCO5564	-1	56	50S ribosomal protein L28	-	-	-	-	SCO5565	1	211	hypothetical protein
1964900	13.0723	8.48e-06	SCO1835	-1	67	hypothetical protein	SCO1836	-1	478	stress-like protein	SCO1837	1	566	hypothetical protein
5102000	13.0734	8.48e-06	SCO4670	-1	109	serine protease	-	-	-	-	SCO4671	-1	43	LysR family transcriptional regulator
6674800	13.0454	8.93e-06	SCO6079	1	127	hypothetical protein	-	-	-	-	SCO6080	1	267	dehydrogenase
659125	13.0317	9.06e-06	SCO0617	-1	353	phosphoketolase	-	-	-	-	SCO0618	1	18	hypothetical protein
4737450	13.0299	9.16e-06	SCO4324	-1	185	hypothetical protein	SCO4325	1	9	cold shock protein B	SCO4326	-1	394	hypothetical protein
1992300	13.013	9.29e-06	SCO1857	1	770	bifunctional CbiGH	SCO1858	1	773	hypothetical protein	SCO1859	1	185	hypothetical protein
1964875	12.9757	9.88e-06	SCO1835	-1	42	hypothetical protein	-	-	-	-	SCO1836	-1	21	stress-like protein
1973925	12.9577	1.02e-05	SCO1844	-1	208	aldolase	-	-	-	-	SCO1845	1	18	low-affinity phosphate transport protein
4113650	12.9299	1.06e-05	SCO3741	-1	232	response regulator	-	-	-	-	SCO3742	1	15	glycosyltransferase
7132125	12.8941	1.1e-05	SCO6446	1	779	hypothetical protein	SCO6447	-1	16	NAD(P)H oxidoreductase	SCO6448	1	64	AraC-like transcriptional regulator
1880350	12.8354	1.21e-05	SCO1758	-1	52	GTP-binding protein EngA	-	-	-	-	SCO1759	-1	23	transferase
7216025	12.8318	1.21e-05	SCO6525	-1	66	hypothetical protein	-	-	-	-	SCO6526	1	35	hypothetical protein
4461075	12.8126	1.25e-05	SCO4068	1	183	phosphoribosylamine--glycine ligase	-	-	-	-	SCO4069	1	124	hypothetical protein
113175	12.8012	1.26e-05	SCO0126	1	290	beta keto-acyl synthase	SCO0127	1	243	beta keto-acyl synthase	SCO0128	1	6476	hypothetical protein
4811875	12.805	1.26e-05	SCO4394	1	347	iron repressor	-	-	-	-	SCO4395	1	13	hydrolase
1839875	12.7924	1.28e-05	SCO1718	-1	77	regulator	SCO1719	1	13	ABC transporter ATP-binding protein	SCO1720	1	982	ABC-transporter transmembrane protein
8328475	12.7619	1.35e-05	SCO7513	-1	108	hydrolase	-	-	-	-	SCO7514	1	74	hypothetical protein
1439075	12.7258	1.45e-05	SCO1359	1	1779	hypothetical protein	SCO1360	-1	22	GntR family transcriptional regulator	SCO1361	1	58	hypothetical protein
5781275	12.7261	1.45e-05	SCO5308	-1	68	hypothetical protein	SCO5309	1	21	hypothetical protein	SCO5310	-1	1099	hypothetical protein
4805825	12.7057	1.5e-05	SCO4388	1	261	citrate synthase 2	-	-	-	-	SCO4389	1	72	acetyltransferase
2585175	12.6909	1.52e-05	SCO2410	-1	336	hypothetical protein	SCO2411	-1	265	hypothetical protein	SCO2412	-1	292	hypothetical protein
6565025	12.692	1.52e-05	SCO5989	-1	244	hypothetical protein	SCO5990	-1	3	hypothetical protein	SCO5991	1	238	hypothetical protein
2385250	12.687	1.54e-05	SCO2220	1	89	hypothetical protein	-	-	-	-	SCO2221	1	15	hypothetical protein
3979825	12.6871	1.54e-05	SCO3602	-1	553	transmembrane transport protein	SCO3603	-1	1525	potassium/proton antiporter	SCO3604	-1	1724	hypothetical protein
965925	12.6385	1.66e-05	SCO0918	1	984	excinuclease ABC subunit A	SCO0919	-1	18	hypothetical protein	SCO0920	-1	91	acyltransferase
2958725	12.6314	1.66e-05	SCO2714	-1	89	hypothetical protein	-	-	-	-	SCO2715	1	56	hypothetical protein
4721250	12.63	1.66e-05	SCO4307	-1	3	N-acetylmuramic acid-6-phosphate etherase	-	-	-	-	SCO4308	-1	96	transcriptional regulator
2972050	12.5391	1.96e-05	SCO2724	-1	166	amino acid transporter	-	-	-	-	SCO2725	1	179	lipoprotein
1510300	12.5254	1.99e-05	SCO1414	-1	282	ankyrin	SCO1415	1	24	hypothetical protein	SCO1416	1	224	hypothetical protein
4811900	12.5196	2.02e-05	SCO4394	1	372	iron repressor	SCO4395	1	12	hydrolase	SCO4396	-1	1054	integral membrane transport protein
4564525	12.4658	2.19e-05	SCO4146	1	852	ECF family RNA polymerase sigma factor	SCO4147	1	855	hypothetical protein	SCO4148	1	55	ABC transporter ATP-binding protein
4845875	12.4213	2.34e-05	SCO4426	-1	107	regulatory protein	SCO4427	-1	406	hypothetical protein	SCO4428	-1	477	hypothetical protein
4926025	12.402	2.42e-05	SCO4505	-1	72	cold shock protein	-	-	-	-	SCO4506	1	221	hypothetical protein
3414750	12.385	2.5e-05	SCO3114	-1	50	hypothetical protein	-	-	-	-	SCO3115	-1	151	hypothetical protein
5730075	12.3629	2.57e-05	SCO5269	1	116	hypothetical protein	-	-	-	-	SCO5270	1	54	hypothetical protein
6736575	12.3563	2.61e-05	SCO6133	-1	716	hypothetical protein	SCO6134	-1	279	regulatory protein	SCO6135	-1	276	hypothetical protein
2385275	12.3495	2.65e-05	SCO2220	1	114	hypothetical protein	SCO2221	1	10	hypothetical protein	SCO2222	1	877	iron-sulfur oxidoreductase
4686300	12.3013	2.84e-05	SCO4270	-1	58	transcriptional regulator	-	-	-	-	SCO4271	1	58	NADP-dependent alcohol dehydrogenase
447200	12.2962	2.89e-05	SCO0429	-1	39	oxidoreductase	SCO0430	1	15	tetR family transcriptional regulator	SCO0431	-1	690	hypothetical protein
4407800	12.2532	3.09e-05	SCOt35	1	198	tRNA-Ser	SCOt36	1	6	tRNA-Arg	SCO4011	1	141	hypothetical protein
1378725	12.2493	3.13e-05	SCO1300	-1	1143	exonuclease	SCO1301	-1	17	exonuclease	SCO1302	-1	401	hypothetical protein
5161700	12.2459	3.13e-05	SCO4747	1	83	ATP/GTP binding protein	-	-	-	-	SCO4748	1	64	hypothetical protein
589900	12.2336	3.19e-05	SCO0549	-1	354	acyl carrier protein	-	-	-	-	SCO0550	1	117	hypothetical protein
5335625	12.2292	3.23e-05	SCO4900	-1	1215	hypothetical protein	SCO4901	1	1079	adenosine deaminase	SCO4902	1	252	hypothetical protein
5157275	12.217	3.28e-05	SCO4741	-1	1490	hypothetical protein	SCO4742	-1	13	hypothetical protein	SCO4743	1	93	hypothetical protein
1859600	12.2083	3.32e-05	SCO1739	-1	56	DNA polymerase III subunit alpha	-	-	-	-	SCO1740	1	118	hypothetical protein
511050	12.1737	3.48e-05	SCO0489	-1	15	hypothetical protein	-	-	-	-	SCO0490	1	74	esterase
7733150	12.163	3.54e-05	SCO6966	-1	75	lipase	-	-	-	-	SCO6967	1	104	beta-ketoadipyl-CoA thiolase
242175	12.1541	3.59e-05	SCO0252	-1	52	oxidoreductase	-	-	-	-	SCO0253	1	19	TetR family transcriptional regulator
2298850	12.1568	3.59e-05	SCO2136	-1	100	hypothetical protein	-	-	-	-	SCO2137	-1	132	hypothetical protein
4721225	12.1427	3.65e-05	SCO4306	-1	981	hypothetical protein	SCO4307	-1	22	N-acetylmuramic acid-6-phosphate etherase	SCO4308	-1	121	transcriptional regulator
8545400	12.1371	3.71e-05	SCO7708	-1	57	hypothetical protein	-	-	-	-	SCO7709	1	44	MarR family transcriptional regulator
1846300	12.1011	3.9e-05	SCO1725	-1	51	hydrolase	-	-	-	-	SCO1726	1	135	ATPase
2615550	12.1066	3.9e-05	SCO2436	1	520	hypothetical protein	SCO2437	1	425	hypothetical protein	SCO2438	1	776	hypothetical protein
1073200	12.0157	4.54e-05	SCO1016	-1	656	hypothetical protein	SCO1017	-1	19	lipoprotein	SCO1018	-1	99	glutamate racemase
4105350	12.0126	4.54e-05	SCO3730	1	295	oxidoreductase	SCO3731	1	10	cold-shock protein	SCO3732	1	469	DEAD/DEAH box helicase
5971350	12.0144	4.54e-05	SCO5483	-1	136	transcriptional regulator	SCO5484	1	8	small hydrophobic membrane protein	SCO5485	1	194	small hydrophobic membrane protein
2180975	11.9803	4.76e-05	SCO2029	1	380	hypothetical protein	SCO2030	1	383	hypothetical protein	SCO2031	1	783	hypothetical protein
8185025	11.972	4.83e-05	SCO7370	1	641	NAD-dependent dehydratase	SCO7371	-1	46	hypothetical protein	SCO7372	-1	127	hypothetical protein
3629725	11.946	5.06e-05	SCO3284	1	957	hypothetical protein	SCO3285	-1	4398	large glycine/alanine rich protein	SCO3286	-1	4484	hypothetical protein
4140300	11.943	5.06e-05	SCO3765	-1	186	hypothetical protein	-	-	-	-	SCO3766	1	7	hypothetical protein
1378750	11.9346	5.14e-05	SCO1301	-1	8	exonuclease	-	-	-	-	SCO1302	-1	376	hypothetical protein
1425350	11.9276	5.23e-05	SCO1348	-1	733	hypothetical protein	SCO1349	-1	19	hypothetical protein	SCO1350	1	241	hypothetical protein
4128875	11.9121	5.31e-05	SCO3755	-1	106	ABC transporter ATP-binding protein	-	-	-	-	SCO3756	-1	103	two component system response regulator
859825	11.874	5.66e-05	SCO0811	-1	139	ABC transporter ATP-binding protein	-	-	-	-	SCO0812	1	138	sugar isomerase
2183325	11.8712	5.66e-05	SCO2031	1	164	hypothetical protein	SCO2032	1	206	hypothetical protein	SCO2033	1	1005	citrate lyase subunit beta
2490175	11.8303	6.02e-05	SCO2318	-1	121	glycosyl transferase	SCO2319	1	6	TetR family transcriptional regulator	SCO2320	-1	759	hypothetical protein
2769475	11.8149	6.2e-05	SCO2565	-1	931	hypothetical protein	SCO2566	-1	6	hypothetical protein	SCO2567	-1	403	hypothetical protein
2936775	11.815	6.2e-05	SCO2691	1	143	hypothetical protein	-	-	-	-	SCO2692	1	37	repetative protein
340700	11.7969	6.4e-05	SCO0336	-1	70	hypothetical protein	-	-	-	-	SCO0337	1	52	transcriptional regulator
957025	11.7969	6.4e-05	SCO0910	1	1158	hypothetical protein	SCO0911	1	1161	hypothetical protein	SCO0912	1	179	hypothetical protein
4155700	11.7982	6.4e-05	SCO3779	1	129	nucleoside hydrolase	SCO3780	1	18	sugar hydrolase	SCO3781	1	1784	hypothetical protein
258925	11.7832	6.5e-05	SCO0268	1	2483	hypothetical protein	SCO0269	1	2399	hypothetical protein	SCO0270	1	759	hypothetical protein
7481175	11.7873	6.5e-05	SCO6727	-1	72	hypothetical protein	-	-	-	-	SCO6728	1	121	hypothetical protein
4507025	11.7603	6.72e-05	SCO4107	1	85	hypothetical protein	-	-	-	-	SCO4108	1	308	peptidase
2629375	11.7416	6.93e-05	SCO2446	-1	42	peptidase	-	-	-	-	SCO2447	1	137	hypothetical protein
4347600	11.7403	6.93e-05	SCO3947	1	544	ABC transporter	SCO3948	1	439	two component sensor	SCO3949	1	1366	peptidase
4401600	11.738	7.02e-05	SCO4007	-1	58	hypothetical protein	-	-	-	-	SCO4008	1	79	tetR family regulatory protein
6789650	11.7366	7.02e-05	SCO6183	1	25	transferase	SCO6184	1	28	transferase	SCO6185	1	919	transferase
4124225	11.7252	7.12e-05	SCO3752	1	1537	ABC transporter ATP-binding protein	SCO3753	1	1534	hypothetical protein	SCO3754	-1	1240	ABC transporter
4126425	11.7264	7.12e-05	SCO3753	1	1182	hypothetical protein	SCO3754	-1	1553	ABC transporter	SCO3755	-1	1550	ABC transporter ATP-binding protein
4159925	11.6703	7.75e-05	SCO3781	1	1587	hypothetical protein	SCO3782	-1	4	regulatory protein	SCO3783	1	117	lipoprotein
5310500	11.6698	7.86e-05	SCO4878	-1	144	glycosyltransferase	-	-	-	-	SCO4879	1	55	hypothetical protein
5610175	11.6465	8.13e-05	SCO5163	-1	131	hypothetical protein	-	-	-	-	SCO5164	1	105	hypothetical protein
3003550	11.6361	8.26e-05	SCO2756	-1	41	hypothetical protein	-	-	-	-	SCO2757	1	108	LysR family transcriptional regulator
5249675	11.6119	8.55e-05	SCO4818	-1	365	hypothetical protein	SCO4819	-1	317	hypothetical protein	SCO4820	-1	416	Ser/Thr protein kinase
4035950	11.5892	8.95e-05	SCO3656	-1	141	hypothetical protein	-	-	-	-	SCO3657	-1	46	hypothetical protein
5735050	11.5818	8.95e-05	SCO5272	1	236	hypothetical protein	SCO5273	1	168	hypothetical protein	SCO5274	1	1694	hypothetical protein
7310225	11.5823	8.95e-05	SCO6593	-1	166	hypothetical protein	-	-	-	-	SCO6594	-1	183	hypothetical protein
2476000	11.5773	9.09e-05	SCO2306	1	298	ABC transporter	SCO2307	1	260	two-component sensor kinase	SCO2308	1	1055	two-component system response regulator
3748875	11.5576	9.38e-05	SCO3384	-1	40	hypothetical protein	-	-	-	-	SCO3385	1	161	L-allo-threonine aldolase
5538175	11.557	9.38e-05	SCO5095	1	1181	DNA-binding protein	SCO5096	-1	0	LysR family transcriptional regulator	SCO5097	1	95	short-chain oxidoreductase
1425375	11.5445	9.51e-05	SCO1349	-1	6	hypothetical protein	-	-	-	-	SCO1350	1	216	hypothetical protein
5865675	11.5471	9.51e-05	SCO5396	-1	74	cellulose-binding protein	-	-	-	-	SCO5397	-1	134	large Ala/Glu-rich protein
519475	11.5347	9.65e-05	SCO0491	-1	5551	ABC transporter	SCO0492	-1	5445	peptide synthetase	SCO0493	-1	5503	ABC-transporter transmembrane protein
4022225	11.5367	9.65e-05	SCO3643	-1	106	hypothetical protein	-	-	-	-	SCO3644	-1	39	lipase/esterase
1100875	11.4988	0.000102397	SCO1044	-1	103	hypothetical protein	-	-	-	-	SCO1045	1	90	metal associated protein
3062125	11.4997	0.000102397	SCO2804	-1	164	hypothetical protein	-	-	-	-	SCO2805	1	105	hypothetical protein
444725	11.4655	0.000107454	SCO0426	1	54	hypothetical protein	-	-	-	-	SCO0427	1	27	hydrolase
5538200	11.463	0.000107454	SCO5096	-1	25	LysR family transcriptional regulator	-	-	-	-	SCO5097	1	70	short-chain oxidoreductase
4742750	11.4529	0.000109138	SCO4330	1	126	hypothetical protein	-	-	-	-	SCO4331	1	27	hypothetical protein
4421150	11.4345	0.000112764	SCO4023	1	73	hypothetical protein	SCO4024	1	14	integral membrane efflux protein	SCO4025	1	1571	TetR family transcriptional regulator
5061525	11.4221	0.000114177	SCOt50	1	18	tRNA-Met	-	-	-	-	SCO4635	1	74	50S ribosomal protein L33
1436250	11.4187	0.00011597	SCO1358	-1	27	LysR family transcriptional regulator	-	-	-	-	SCO1359	1	48	hypothetical protein
2458850	11.4126	0.00011597	SCO2287	1	105	oxidoreductase	-	-	-	-	SCO2288	-1	154	hypothetical protein
4789550	11.4084	0.00011761	SCO4374	1	86	hypothetical protein	-	-	-	-	SCO4375	1	15	MarR family regulatory protein
1842300	11.3993	0.000119459	SCO1721	-1	134	hypothetical protein	SCO1722	-1	734	hypothetical protein	SCO1723	-1	731	RNA polymerase sigma factor SigK
2632700	11.3935	0.000119459	SCO2448	1	1066	hypothetical protein	SCO2449	1	927	hypothetical protein	SCO2450	1	95	Ser/Thr protein kinase (regulator)
924875	11.3814	0.000121153	SCO0876	-1	2700	hypothetical protein	SCO0877	1	2628	transcriptional regulator	SCO0878	1	42	hydrolase
3474225	11.3803	0.000121153	SCO3169	-1	40	hypothetical protein	-	-	-	-	SCO3170	-1	49	short chain dehydrogenase
1995100	11.3762	0.000123247	SCO1860	-1	43	hypothetical protein	-	-	-	-	SCO1861	-1	104	hypothetical protein
8252600	11.344	0.000129161	SCO7437	-1	106	benzoylformate decarboxylase	SCO7438	1	11	LysR family transcriptional regulator	SCO7439	1	935	hypothetical protein
3321125	11.3331	0.000131395	SCO3034	-1	109	sporulation regulatory protein	-	-	-	-	SCO3035	1	576	hypothetical protein
7095700	11.3252	0.000133466	SCO6425	1	173	hypothetical protein	SCO6426	1	24	hypothetical protein	SCO6427	1	485	integral membrane transport protein
2572325	11.3075	0.000137297	SCO2400	-1	136	hypothetical protein	-	-	-	-	SCO2401	1	79	dehydratase
8386000	11.3044	0.000137297	SCO7562	-1	3	transcriptional regulator	-	-	-	-	SCO7563	1	79	ABC transporter solute binding lipoprotein
8163825	11.2923	0.000139257	SCO7350	-1	31	membrane efflux protein	-	-	-	-	SCO7351	1	24	AraC family transcription regulator
659150	11.2815	0.000141457	SCO0617	-1	378	phosphoketolase	SCO0618	1	7	hypothetical protein	SCO0619	1	1375	hypothetical protein
8308900	11.2863	0.000141457	SCO7496	-1	16	hypothetical protein	-	-	-	-	SCO7497	1	24	transcriptional regulator
1501050	11.2777	0.00014348	SCO1406	-1	4100	hypothetical protein	SCO1407	-1	667	hypothetical protein	SCO1408	-1	773	hypothetical protein
1729475	11.2509	0.000148054	SCO1616	-1	71	transcriptional regulator	SCO1617	1	0	hypothetical protein	SCO1618	-1	1111	hypothetical protein
723100	11.2415	0.000150177	SCO0680	-1	61	transmembrane efflux protein	-	-	-	-	SCO0681	1	81	ferredoxin/ferredoxin-NADP reductase
3348850	11.2462	0.000150177	SCO3053	-1	911	esterase	SCO3054	-1	2	hypothetical protein	SCO3055	1	114	hypothetical protein
6832050	11.2492	0.000150177	SCO6218	-1	105	phosphatase	-	-	-	-	SCO6219	1	85	Ser/Thr protein kinase
2006200	11.2383	0.000152333	SCO1871	-1	73	aldehyde dehydrogenase	-	-	-	-	SCO1872	1	50	IclR family transcriptional regulator
5494250	11.2128	0.000156295	SCO5053	1	159	hypothetical protein	SCO5054	1	148	hypothetical protein	SCO5055	-1	163	exodeoxyribonuclease VII small subunit
4407775	11.2161	0.000156295	SCOt35	1	173	tRNA-Ser	-	-	-	-	SCOt36	1	19	tRNA-Arg
8347675	11.2088	0.000158549	SCO7527	-1	343	DeoR family transcriptional regulator	SCO7528	1	318	hypothetical protein	SCO7529	1	179	hypothetical protein
3522725	11.1947	0.000160608	SCO3212	-1	45	anthranilate phosphoribotransferase	SCO3213	-1	574	anthranilate synthase component II	SCO3214	-1	571	anthranilate synthase component I
4140325	11.195	0.000160608	SCO3765	-1	211	hypothetical protein	SCO3766	1	18	hypothetical protein	SCO3767	1	1112	hypothetical protein
7638875	11.1911	0.000160608	SCO6866	-1	418	hypothetical protein	SCO6867	-1	37	hypothetical protein	SCO6868	-1	75	hypothetical protein
8115075	11.1839	0.000162929	SCO7306	-1	1015	regulatory protein	SCO7307	-1	12	chromosome replication initiation inhibitor protein	SCO7308	1	90	membrane transport protein
2636275	11.1685	0.000168152	SCO2449	1	3480	hypothetical protein	SCO2450	1	3480	Ser/Thr protein kinase (regulator)	SCO2451	1	739	rod shape-determining protein MreB
3666200	11.1656	0.000168152	SCO3314	-1	64	dehydrogenase	-	-	-	-	SCO3315	1	65	transcriptional regulator
5468475	11.1695	0.000168152	SCO5032	-1	46	alkyl hydroperoxide reductase	-	-	-	-	SCO5033	1	92	hydrogen peroxide sensing regulator
1272550	11.1553	0.000170349	SCO1199	-1	644	oxidoreductase	SCO1200	-1	16	regulatory protein	SCO1201	1	94	reductase
4160050	11.1578	0.000170349	SCO3782	-1	121	regulatory protein	SCO3783	1	8	lipoprotein	SCO3784	-1	218	hypothetical protein
1656600	11.1595	0.000170349	SCOt04	1	64	tRNA-Cys	SCOt05	1	62	tRNA-Val	SCOt06	1	46	tRNA-Val
4197400	11.1424	0.0001721	SCO3817	-1	204	branched-chain alpha-keto acid dehydrogenase E1 subunit alpha	-	-	-	-	SCO3818	1	120	two-component system response transcriptional regulator
3591625	11.1272	0.000177142	SCO3238	-1	319	hypothetical protein	SCO3239	-1	557	hypothetical protein	SCO3240	-1	554	hypothetical protein
5932375	11.1282	0.000177142	SCO5448	-1	590	ABC transporter	SCO5449	-1	1224	ABC transporter	SCO5450	-1	1221	ABC transporter
179375	11.1189	0.000179969	SCO0188	1	872	methylesterase	SCO0189	-1	712	dehydrogenase	SCO0190	-1	709	methyltransferase
5540950	11.1133	0.000179969	SCO5099	1	88	hypothetical protein	-	-	-	-	SCO5100	1	60	GntR family transcriptional regulator
4845750	11.0935	0.000186016	SCO4425	-1	3177	sigma-like protein	SCO4426	-1	18	regulatory protein	SCO4427	-1	112	hypothetical protein
7264450	11.0804	0.00018796	SCO6562	-1	106	2-dehydropantoate 2-reductase	-	-	-	-	SCO6563	1	98	integral membrane transporter
7422475	11.0897	0.00018796	SCO6681	1	19	Ser/Thr protein kinase	-	-	-	-	SCO6682	1	19	hypothetical protein
8532075	11.0864	0.00018796	SCO7695	-1	66	hypothetical protein	-	-	-	-	SCO7696	1	11	MarR family transcriptional regulator
677200	11.0705	0.00019045	SCO0635	1	177	hypothetical protein	-	-	-	-	SCO0636	1	27	ABC transporter ATP-binding protein
1098950	11.0697	0.000192977	SCO1041	1	445	hypothetical protein	SCO1042	-1	16	hypothetical protein	SCO1043	1	80	transcriptional regulator
1367575	11.0687	0.000192977	SCO1292	1	136	hypothetical protein	SCO1293	1	20	hypothetical protein	SCO1294	-1	1363	cystathionine gamma-synthase
1656625	11.0669	0.000192977	SCOt05	1	16	tRNA-Val	-	-	-	-	SCOt06	1	21	tRNA-Val
4606500	11.0067	0.000210891	SCO4196	-1	21	organophosphate acid anhydrase	-	-	-	-	SCO4197	1	81	MarR family regulatory protein
4871925	11.0051	0.000210891	SCO4448	-1	938	hypothetical protein	SCO4449	-1	16	hydrolase	SCO4450	1	86	TetR family transcriptional regulator
8260600	11.0088	0.000210891	SCO7445	1	71	hypothetical protein	-	-	-	-	SCO7446	1	31	regulator
1853975	10.9997	0.000213996	SCO1735	-1	77	lipase	-	-	-	-	SCO1736	-1	103	MarR family transcriptional regulator
504775	10.9812	0.000217432	SCO0484	-1	70	monooxygenase	-	-	-	-	SCO0485	1	79	TetR family transcriptional regulator
7834225	10.964	0.000223314	SCO7039	-1	1512	ABC transporter ATP-binding protein	SCO7040	-1	10	glyceraldehyde-3-phosphate dehydrogenase	SCO7041	1	222	hypothetical protein
661625	10.951	0.000226322	SCO0620	-1	18	hypothetical protein	-	-	-	-	SCO0621	1	82	hypothetical protein
1134100	10.9503	0.000226322	SCO1073	-1	88	hydrogenase	-	-	-	-	SCO1074	1	57	hypothetical protein
2747275	10.9413	0.000229083	SCO2547	-1	349	ribonuclease Z	SCO2548	-1	33	Hit-family protein	SCO2549	-1	389	protease
7166675	10.9471	0.000229083	SCO6475	-1	315	oxidoreductase	-	-	-	-	SCO6476	1	68	adenylosuccinate lyase
1998250	10.9355	0.000231887	SCO1863	-1	85	hypothetical protein	-	-	-	-	SCO1864	1	218	acetyltransferase
2669425	10.9321	0.000231887	SCO2477	-1	34	short chain dehydrogenase	-	-	-	-	SCO2478	-1	99	reductase
3316825	10.9309	0.000231887	SCO3032	-1	64	hypothetical protein	SCO3033	-1	3739	integral membrane regulatory protein	SCO3034	-1	3928	sporulation regulatory protein
3976875	10.9133	0.00023852	SCO3599	-1	67	hypothetical protein	-	-	-	-	SCO3600	1	34	hypothetical protein
6797125	10.9195	0.00023852	SCO6189	1	609	transferase	SCO6190	1	612	transferase	SCO6191	-1	334	hypothetical protein
242200	10.9064	0.000241762	SCO0252	-1	77	oxidoreductase	SCO0253	1	6	TetR family transcriptional regulator	SCO0254	-1	822	hypothetical protein
6452300	10.8988	0.000245664	SCO5891	1	2752	peptide synthase	SCO5892	1	2751	polyketide synthase	SCO5893	1	4146	oxidoreductase
8163850	10.891	0.000245664	SCO7350	-1	56	membrane efflux protein	SCO7351	1	1	AraC family transcription regulator	SCO7352	1	901	hypothetical protein
3775150	10.8863	0.00024932	SCO3408	-1	307	hypothetical protein	SCO3409	1	5	inorganic pyrophosphatase	SCO3410	1	573	hypothetical protein
5725750	10.8806	0.00024932	SCO5265	-1	32	hypothetical protein	-	-	-	-	SCO5266	1	54	hypothetical protein
3982175	10.8624	0.00025712	SCO3604	-1	336	hypothetical protein	SCO3605	1	69	hypothetical protein	SCO3606	1	350	regulator
449450	10.8557	0.000260953	SCO0431	-1	232	hypothetical protein	-	-	-	-	SCO0432	1	65	peptidase
3070650	10.8464	0.000264199	SCO2811	-1	94	regulator	SCO2812	1	2	drug efflux protein	SCO2813	1	1310	hypothetical protein
3417875	10.846	0.000264199	SCO3115	-1	305	hypothetical protein	SCO3116	-1	710	hypothetical protein	SCO3117	1	1004	hypothetical protein
4192725	10.8106	0.000274234	SCO3813	1	396	hypothetical protein	SCO3814	1	248	DNA-binding protein	SCO3815	-1	807	branched-chain alpha-keto acid dehydrogenase E2
4379200	10.8146	0.000274234	SCO3976	-1	102	phosphodiesterase	-	-	-	-	SCO3977	1	164	protease
6541375	10.8178	0.000274234	SCO5969	1	51	hypothetical protein	-	-	-	-	SCO5970	1	132	hypothetical protein
6705000	10.8166	0.000274234	SCO6104	-1	69	hypothetical protein	-	-	-	-	SCO6105	-1	148	regulatory protein
1913050	10.8038	0.000278346	SCO1788	-1	33	hypothetical protein	-	-	-	-	SCO1789	1	40	hypothetical protein
2472700	10.8047	0.000278346	SCO2302	1	50	hypothetical protein	-	-	-	-	SCO2303	1	48	hypothetical protein
3483350	10.7918	0.000282521	SCO3177	-1	114	hypothetical protein	-	-	-	-	SCO3179	-1	719	molybdenum cofactor biosynthesis protein
7822425	10.7915	0.000282521	SCO7033	-1	619	regulatory protein	SCO7034	1	488	aminotransferase	SCO7035	1	849	succinate-semialdehyde dehydrogenase
847600	10.7756	0.000290383	SCO0800	-1	66	TetR family transcriptional regulator	-	-	-	-	SCO0801	1	49	cytochrome P450
2884000	10.7704	0.000290383	SCO2651	-1	44	dehydrogenase/reductase	-	-	-	-	SCO2652	1	84	hypothetical protein
5915200	10.7788	0.000290383	SCO5439	1	663	hypothetical protein	SCO5440	-1	1719	glycogen branching protein	SCO5441	-1	1760	hypothetical protein
3374575	10.7691	0.000294058	SCO3079	1	195	acetyl-CoA acetyltransferase	-	-	-	-	SCO3080	1	100	hypothetical protein
753325	10.7527	0.000298137	SCO0711	-1	128	hypothetical protein	SCO0712	-1	2818	transcriptional activator	SCO0713	-1	2989	lipase
6535575	10.7527	0.000298137	SCO5964	-1	562	hypothetical protein	SCO5965	1	274	hypothetical protein	SCO5966	-1	337	oxidase
4832825	10.7487	0.000302278	SCO4413	-1	1141	AraC family transcription regulator	SCO4414	1	1056	integral membrane transport protein	SCO4415	1	291	hypothetical protein
6104200	10.7338	0.000307193	SCO5600	1	148	hypothetical protein	SCO5601	1	91	hypothetical protein	SCO5602	1	276	hypothetical protein
946025	10.7279	0.000311108	SCO0898	-1	192	regulator	-	-	-	-	SCO0899	1	20	hydrolase
4902875	10.7288	0.000311108	SCO4482	-1	43	LysR family transcriptional regulator	-	-	-	-	SCO4483	1	5	hypothetical protein
7216075	10.7276	0.000311108	SCO6525	-1	116	hypothetical protein	SCO6526	1	15	hypothetical protein	SCO6527	1	494	hypothetical protein
7530825	10.7277	0.000311108	SCO6772	-1	167	hypothetical protein	-	-	-	-	SCO6773	1	354	peptidase
3401900	10.7194	0.000314361	SCO3104	-1	98	hypothetical protein	SCO3105	1	1	hypothetical protein	SCO3106	1	654	lipoprotein
1439150	10.6869	0.00032811	SCO1360	-1	53	GntR family transcriptional regulator	SCO1361	1	17	hypothetical protein	SCO1362	-1	716	hypothetical protein
2367700	10.681	0.00032811	SCO2200	-1	66	hypothetical protein	-	-	-	-	SCO2201	1	28	hypothetical protein
7199450	10.6847	0.00032811	SCO6509	-1	1	hydrophobic protein	-	-	-	-	SCO6510	-1	54	hypothetical protein
5163925	10.6713	0.00033159	SCO4750	1	488	hypothetical protein	SCO4751	1	491	acetyltransferase	SCO4752	1	35	DNA-binding/iron metalloprotein/AP endonuclease
7210800	10.6761	0.00033159	SCO6519	1	1005	lyase	SCO6520	1	718	RNA polymerase sigma factor	SCO6521	1	222	hypothetical protein
3720625	10.659	0.000342119	SCO3361	-1	48	transcription regulator AsnC	-	-	-	-	SCO3362	1	71	hypothetical protein
3775125	10.6526	0.000342119	SCO3408	-1	282	hypothetical protein	-	-	-	-	SCO3409	1	20	inorganic pyrophosphatase
6225975	10.6501	0.000342119	SCO5710	1	138	large Pro/Ala/Gly-rich protein	-	-	-	-	SCO5711	1	6	bifunctional riboflavin kinase/FMN adenylyltransferase
5061500	10.641	0.000346932	SCOt49	1	112	tRNA-Thr	SCOt50	1	65	tRNA-Met	SCO4635	1	99	50S ribosomal protein L33
8295275	10.6174	0.000365418	SCO7482	1	130	hypothetical protein	-	-	-	-	SCO7483	1	41	hypothetical protein
950250	10.6034	0.000370975	SCO0901	-1	488	hypothetical protein	SCO0902	-1	42	hypothetical protein	SCO0903	1	301	hypothetical protein
1076975	10.599	0.000375792	SCO1020	-1	256	hypothetical protein	-	-	-	-	SCO1021	1	34	hypothetical protein
8209525	10.5965	0.000375792	SCO7396	-1	138	hypothetical protein	-	-	-	-	SCO7397	-1	20	hypothetical protein
1081375	10.579	0.000386485	SCO1023	1	2193	hypothetical protein	SCO1024	1	2147	hypothetical protein	SCO1025	-1	405	hypothetical protein
4674625	10.5726	0.000386485	SCO4260	-1	256	hypothetical protein	SCO4261	-1	597	response regulator	SCO4262	1	614	hypothetical protein
447175	10.5645	0.000391108	SCO0429	-1	14	oxidoreductase	-	-	-	-	SCO0430	1	10	tetR family transcriptional regulator
4515175	10.5369	0.000407561	SCO4114	-1	92	sporulation associated protein	-	-	-	-	SCO4115	1	621	hypothetical protein
2619400	10.5185	0.000419687	SCO2439	-1	750	calcium-binding protein	SCO2440	-1	20	transcriptional regulator	SCO2441	1	147	hypothetical protein
2904750	10.5161	0.000419687	SCO2667	1	1414	hypothetical protein	SCO2668	1	1311	hypothetical protein	SCO2669	1	94	hypothetical protein
1656650	10.5147	0.000419687	SCOt05	1	41	tRNA-Val	SCOt06	1	4	tRNA-Val	SCOt07	1	93	tRNA-Val
7555250	10.51	0.000426116	SCO6793	-1	531	aldehyde dehydrogenase	-	-	-	-	SCO6794	1	119	hypothetical protein
8038775	10.5055	0.000426116	SCO7232	1	135	hypothetical protein	-	-	-	-	SCO7233	1	44	hypothetical protein
4465975	10.4946	0.000432191	SCO4071	1	90	phosphoribosylaminoimidazole-succinocarboxamide synthase	SCOt39	-1	50	tRNA-Gly	SCO4072	-1	88	LuxR family transcripitonal regulator
8176650	10.473	0.000446948	SCO7362	-1	39	oxidoreductase	-	-	-	-	SCO7363	-1	30	oxidoreductase
1962200	10.4621	0.000452858	SCO1829	1	1842	hypothetical protein	SCO1830	1	1776	hypothetical protein	SCO1831	1	17	oxidoreductase
6226000	10.468	0.000452858	SCO5710	1	163	large Pro/Ala/Gly-rich protein	SCO5711	1	19	bifunctional riboflavin kinase/FMN adenylyltransferase	SCO5712	-1	1052	ABC transporter ATP-binding protein
7834250	10.4643	0.000452858	SCO7040	-1	15	glyceraldehyde-3-phosphate dehydrogenase	-	-	-	-	SCO7041	1	197	hypothetical protein
7004850	10.456	0.000460286	SCO6346	1	2	hypothetical protein	-	-	-	-	SCO6347	1	102	beta-galactosidase
8056125	10.423	0.000482316	SCO7245	1	142	hydrolase	SCO7246	1	105	hypothetical protein	SCO7247	1	222	hypothetical protein
4162400	10.4118	0.00049023	SCO3784	-1	1053	hypothetical protein	SCO3785	-1	260	hypothetical protein	SCO3786	1	385	hypothetical protein
5607300	10.4086	0.000496746	SCO5159	-1	62	integral membrane transport protein	-	-	-	-	SCO5160	1	130	hypothetical protein
1501750	10.3679	0.000531256	SCO1407	-1	33	hypothetical protein	-	-	-	-	SCO1408	-1	73	hypothetical protein
1231475	10.3419	0.00054773	SCO1168	1	1241	hypothetical protein	SCO1169	-1	17	xylose isomerase	SCO1170	1	173	xylulose kinase
4023200	10.3324	0.000556723	SCO3644	-1	31	lipase/esterase	-	-	-	-	SCO3645	-1	166	hydrolase
5468425	10.3322	0.000556723	SCO5031	-1	557	hypothetical protein	SCO5032	-1	4	alkyl hydroperoxide reductase	SCO5033	1	142	hydrogen peroxide sensing regulator
1880375	10.3199	0.000574002	SCO1758	-1	77	GTP-binding protein EngA	SCO1759	-1	660	transferase	SCO1760	-1	657	cytidylate kinase
1281775	10.3018	0.000582846	SCO1209	-1	62	acyl-CoA dehydrogenase	-	-	-	-	SCO1210	1	109	transcriptional regulator
883125	10.2959	0.000591829	SCO0834	-1	111	hypothetical protein	SCO0835	-1	635	methyltransferase	SCO0836	-1	795	hypothetical protein
2177625	10.2977	0.000591829	SCO2027	-1	68	hypothetical protein	-	-	-	-	SCO2028	1	167	hypothetical protein
8468300	10.298	0.000591829	SCO7638	-1	142	phosphopyruvate hydratase	-	-	-	-	SCO7639	1	85	MarR family regulatory protein
3226900	10.2893	0.000600953	SCO2965	1	466	transporter	-	-	-	-	SCO2966	-1	150	SsrA-binding protein
6968525	10.2708	0.000609016	SCO6308	-1	53	hydrolase	-	-	-	-	SCO6309	1	75	LysR family transcriptional regulator
1138250	10.2625	0.00061418	SCO1077	-1	149	sugar kinase	-	-	-	-	SCO1078	1	92	LacI family transcriptional regulator
5194400	10.2646	0.00061418	SCO4776	1	36	Ser/Thr protein kinase	-	-	-	-	SCO4777	1	101	protein Ser/Thr kinase
4675300	10.2512	0.000623674	SCO4261	-1	78	response regulator	SCO4262	1	61	hypothetical protein	SCO4263	1	283	transcriptional regulator
5406200	10.2573	0.000623674	SCO4970	-1	161	hypothetical protein	SCO4971	1	5	dehydrogenase	SCO4972	1	1485	dehydrogenase
598725	10.2499	0.000634553	SCO0556	-1	70	hypothetical protein	-	-	-	-	SCO0557	1	22	MerR family transcriptional regulator
2235800	10.201	0.000670861	SCO2082	-1	180	cell division protein FtsZ	-	-	-	-	SCO2083	-1	109	sporulation protein
2467400	10.2099	0.000670861	SCO2297	1	37	hypothetical protein	-	-	-	-	SCO2298	1	37	KHG/KDPG aldolase
6709800	10.2079	0.000670861	SCO6107	1	186	hypothetical protein	-	-	-	-	SCO6108	1	109	esterase
5781200	10.1808	0.000691819	SCO5307	1	966	hypothetical protein	SCO5308	-1	7	hypothetical protein	SCO5309	1	54	hypothetical protein
4212300	10.173	0.000701215	SCO3829	-1	29	branched-chain alpha-keto acid dehydrogenase E2	SCO3830	-1	975	branched-chain alpha-keto acid dehydrogenase E1 subunit beta	SCO3831	-1	972	E1-alpha branched-chain alpha keto acid dehydrogenase
4872025	10.1705	0.000701215	SCO4449	-1	84	hydrolase	SCO4450	1	14	TetR family transcriptional regulator	SCO4451	1	743	export protein
5191050	10.1719	0.000701215	SCO4774	1	2053	glycerol phosphate dehydrogenase	SCO4775	1	1952	Ser/Thr protein kinase	SCO4776	1	375	Ser/Thr protein kinase
497350	10.1617	0.000709413	SCO0474	-1	857	lipoprotein	SCO0475	-1	9	ABC transporter	SCO0476	1	25	ABC transporter ATP-binding protein
2879450	10.1663	0.000709413	SCO2646	-1	116	hypothetical protein	SCO2647	1	3	MarR family regulatory protein	SCO2648	-1	632	hypothetical protein
4511825	10.1604	0.000709413	SCO4111	-1	125	tRNA (guanine-N(7)-)-methyltransferase	SCO4112	1	10	hypothetical protein	SCO4113	-1	486	hydroxyglutarate oxidase
3003500	10.1485	0.000730255	SCO2755	-1	923	acetyltransferase	SCO2756	-1	9	hypothetical protein	SCO2757	1	158	LysR family transcriptional regulator
4252850	10.1478	0.000730255	SCO3868	1	357	hypothetical protein	-	-	-	-	SCO3869	1	7	WD-40 repeat-containing protein
1149800	10.1337	0.000741607	SCO1089	-1	29	hypothetical protein	-	-	-	-	SCO1090	1	198	phosphodiesterase
7977325	10.1399	0.000741607	SCO7176	-1	83	peptidase	-	-	-	-	SCO7177	1	153	hypothetical protein
7390525	10.1288	0.000752438	SCO6654	-1	25	hypothetical protein	-	-	-	-	SCO6655	1	11	GTP cyclohydrolase II
4796200	10.1071	0.0007746	SCO4379	1	1153	hypothetical protein	SCO4380	1	1115	acetyl/propionyl CoA carboxylase subunit beta	SCO4381	1	497	acetyl/propionyl CoA carboxylase subunit alpha
3494525	10.0887	0.000800375	SCO3186	1	81	ABC transporter	SCO3187	1	13	hypothetical protein	SCO3188	1	450	5'-methylthioadenosine phosphorylase
8532100	10.059	0.000839883	SCO7695	-1	91	hypothetical protein	SCO7696	1	14	MarR family transcriptional regulator	SCO7697	1	641	hydrolase
109500	10.049	0.000852188	SCO0125	1	2860	oxidoreductase	SCO0126	1	2863	beta keto-acyl synthase	SCO0127	1	3432	beta keto-acyl synthase
1321800	10.048	0.000852188	SCO1250	1	60	acetyltransferase	-	-	-	-	SCO1251	1	23	hypothetical protein
4214525	10.0416	0.000852188	SCO3831	-1	87	E1-alpha branched-chain alpha keto acid dehydrogenase	-	-	-	-	SCO3832	1	209	transcriptional regulator
7150975	10.0375	0.000865466	SCO6461	1	35	ADA-like regulatory protein	-	-	-	-	SCO6462	1	32	methylated-DNA-protein-cysteine methyltransferase
296375	10.025	0.000874211	SCO0300	-1	70	monooxygenase	-	-	-	-	SCO0301	1	96	lipoprotein
1505175	10.0296	0.000874211	SCO1410	-1	52	GntR family transcriptional regulator	-	-	-	-	SCO1411	1	86	transmembrane transport protein
511025	10.0177	0.000886261	SCO0488	1	215	hydrolase	SCO0489	-1	10	hypothetical protein	SCO0490	1	99	esterase
733125	10.0008	0.000896893	SCO0690	1	1149	oxidoreductase, molybdopterin binding subunit	SCO0691	1	1120	oxidoreductase	SCO0692	-1	1085	hypothetical protein
3511550	10.0088	0.000896893	SCO3202	-1	171	RNA polymerase principal sigma factor	-	-	-	-	SCO3203	1	45	phosphinothricin acetyltransferase
4725600	10.002	0.000896893	SCO4312	-1	644	hypothetical protein	SCO4313	1	645	regulatory protein	SCO4314	1	16	hypothetical protein
497375	9.98704	0.000921063	SCO0475	-1	16	ABC transporter	SCO0476	1	0	ABC transporter ATP-binding protein	SCO0477	1	863	hypothetical protein
555950	9.9815	0.000921063	SCO0523	-1	45	transcriptional regulator	-	-	-	-	SCO0524	1	40	gluconolactonase
1854575	9.98106	0.000921063	SCO1736	-1	51	MarR family transcriptional regulator	-	-	-	-	SCO1737	1	60	hypothetical protein
5875300	9.98996	0.000921063	SCO5402	-1	127	hypothetical protein	SCO5403	1	2	two-component system response regulator	SCO5404	1	663	two-component sensor kinase
7390550	9.98007	0.000921063	SCO6654	-1	50	hypothetical protein	SCO6655	1	14	GTP cyclohydrolase II	SCO6656	-1	682	hypothetical protein
2117600	9.97531	0.000937117	SCO1977	1	121	oxidoreductase	-	-	-	-	SCO1978	-1	30	AbaA-like protein
8667100	9.94516	0.000985225	SCO7846	-1	38	hypothetical protein	-	-	-	-	-	-	-	-
1681925	9.93302	0.000997146	SCO1570	-1	66	argininosuccinate lyase	-	-	-	-	SCO1571	1	54	hypothetical protein
2749425	9.93297	0.000997146	SCO2548	-1	2117	Hit-family protein	SCO2549	-1	1442	protease	SCO2550	-1	1510	lipoprotein
8047725	9.9372	0.000997146	SCO7239	1	322	hypothetical protein	SCO7240	1	300	Ser/Thr protein kinase	SCO7241	1	1947	oxidoreductase
6637225	9.91387	0.00102771	SCO6043	-1	879	protease	SCO6044	-1	3	hypothetical protein	SCO6045	-1	118	hypothetical protein
1073225	9.90655	0.00104291	SCO1017	-1	6	lipoprotein	-	-	-	-	SCO1018	-1	74	glutamate racemase
4564600	9.90651	0.00104291	SCO4147	1	67	hypothetical protein	SCO4148	1	20	ABC transporter ATP-binding protein	SCO4149	1	846	ABC transporter
4722350	9.89799	0.00105924	SCO4308	-1	42	transcriptional regulator	-	-	-	-	SCO4309	1	41	hypothetical protein
8361725	9.87518	0.00109269	SCO7539	-1	794	TetR family transcriptional regulator	SCO7540	-1	26	hypothetical protein	SCO7541	-1	26	hypothetical protein
3985875	9.8654	0.00111171	SCO3608	-1	125	hypothetical protein	-	-	-	-	SCO3609	1	109	hypothetical protein
1228450	9.85003	0.00112817	SCO1166	-1	2467	hypothetical protein	SCO1167	1	2153	helicase	SCO1168	1	516	hypothetical protein
4520375	9.85659	0.00112817	SCO4115	1	2456	hypothetical protein	SCO4116	1	2450	AfsR-like regulatory protein	SCO4117	-1	881	hypothetical protein
6375700	9.84278	0.00114487	SCO5824	1	677	two-component sensor	SCO5825	1	680	two-component response regulator	SCO5826	1	79	hypothetical protein
8435700	9.84116	0.00114487	SCO7606	1	1171	amino acid binding protein	SCO7607	-1	34	hydrolase	SCO7608	1	101	hypothetical protein
670625	9.81754	0.00119655	SCO0627	-1	755	ATP-utilizing protein	SCO0628	-1	945	hypothetical protein	SCO0629	-1	993	transcriptional regulator
2743450	9.80455	0.00121329	SCO2543	-1	903	5-dehydro-4-deoxyglucarate dehydratase	SCO2544	1	788	IclR family transcriptional regulator	SCO2545	1	183	transmembrane efflux protein
4353050	9.80031	0.00121329	SCO3953	-1	40	RNA 2'-phosphotransferase-like protein	-	-	-	-	SCO3954	-1	71	short chain dehydrogenase
3784675	9.79822	0.0012313	SCO3418	-1	46	ABC transporter ATP-binding protein	-	-	-	-	SCO3419	-1	42	hypothetical protein
7783075	9.78978	0.00124752	SCO7007	-1	628	hypothetical protein	SCO7008	1	414	ABC transporter ATP-binding protein	SCO7009	-1	1511	hypothetical protein
1363275	9.77159	0.00126189	SCO1290	1	122	alkaline phosphatase	-	-	-	-	SCO1291	1	29	hypothetical protein
8365550	9.77497	0.00126189	SCO7542	-1	163	hypothetical protein	-	-	-	-	SCO7543	1	66	CRP family transcriptional regulator
3401875	9.75048	0.00130188	SCO3104	-1	73	hypothetical protein	-	-	-	-	SCO3105	1	24	hypothetical protein
5638300	9.74363	0.00131804	SCO5183	1	180	ATP-dependent DNA helicase	SCO5184	1	155	ATP-dependent DNA helicase	SCO5185	1	3524	peptidase
490400	9.735	0.00133335	SCO0468	-1	50	hypothetical protein	-	-	-	-	SCO0469	1	51	hypothetical protein
4436800	9.73503	0.00133335	SCO4042	-1	48	hypothetical protein	-	-	-	-	SCO4043	-1	88	hypothetical protein
5462125	9.73248	0.00133335	SCO5027	-1	175	hypothetical protein	-	-	-	-	SCO5028	1	887	ATP-binding protein
7727000	9.73049	0.00133335	SCO6959	1	511	monovalent cation/H+ antiporter subunit G	SCO6960	-1	39	hypothetical protein	SCO6961	-1	111	hypothetical protein
3494500	9.72655	0.00135106	SCO3186	1	56	ABC transporter	-	-	-	-	SCO3187	1	12	hypothetical protein
3224000	9.71931	0.00137014	SCO2962	-1	1480	bifunctional transferase/deacetylase	SCO2963	-1	4	hypothetical protein	SCO2964	-1	84	LysR family transcriptional regulator
7199425	9.70876	0.00138951	SCO6508	1	237	gas vesicle synthesis protein	SCO6509	-1	24	hydrophobic protein	SCO6510	-1	79	hypothetical protein
924925	9.69142	0.00140692	SCO0877	1	12	transcriptional regulator	SCO0878	1	8	hydrolase	SCO0880	1	1991	hypothetical protein
1842150	9.69834	0.00140692	SCO1720	1	478	ABC-transporter transmembrane protein	SCO1721	-1	16	hypothetical protein	SCO1722	-1	132	hypothetical protein
2687875	9.697	0.00140692	SCO2494	-1	242	pyruvate phosphate dikinase	-	-	-	-	SCO2495	1	241	hypothetical protein
3399375	9.6952	0.00140692	SCO3102	-1	422	protein kinase	SCO3103	-1	249	hypothetical protein	SCO3104	-1	388	hypothetical protein
5300650	9.69284	0.00140692	SCO4870	-1	18	hypothetical protein	-	-	-	-	SCO4871	1	55	TetR family transcriptional regulator
946050	9.68367	0.00142798	SCO0898	-1	217	regulator	SCO0899	1	5	hydrolase	SCO0900	1	977	transmembrane efflux protein
2514625	9.68121	0.00142798	SCO2344	-1	73	integral membrane transport protein	SCO2345	1	24	peptidodoglycan-binding membrane protein	SCO2346	-1	1373	hydrolase
1664350	9.67705	0.00144936	SCO1553	-1	1645	uroporphyrin-III methyltransferase	SCO1554	-1	2180	nicotinate-nucleotide-dimethylbenzimidazole phosphoribosyltransferase	SCO1555	-1	2553	methyltransferase
5508475	9.67582	0.00144936	SCO5065	-1	707	transcriptional regulator	SCO5066	1	397	beta-lactamase	SCO5067	1	540	carboxylesterase
6812325	9.66397	0.00147339	SCO6198	1	56	hypothetical protein	-	-	-	-	SCO6199	1	92	esterase
3791125	9.65381	0.00149664	SCO3428	-1	22	50S ribosomal protein L33	-	-	-	-	SCO3429	1	51	50S ribosomal protein L28
2758075	9.6499	0.0015155	SCO2557	1	265	hypothetical protein	SCO2558	-1	387	hypothetical protein	SCO2559	-1	407	coproporphyrinogen III oxidase
3224025	9.64998	0.0015155	SCO2963	-1	21	hypothetical protein	-	-	-	-	SCO2964	-1	59	LysR family transcriptional regulator
3348975	9.64035	0.0015155	SCO3054	-1	123	hypothetical protein	SCO3055	1	11	hypothetical protein	SCO3056	1	378	hypothetical protein
1008725	9.63178	0.00153822	SCO0958	-1	79	hypothetical protein	-	-	-	-	SCO0959	-1	110	hypothetical protein
6867475	9.63649	0.00153822	SCO6243	-1	117	malate synthase	-	-	-	-	SCO6244	-1	68	hypothetical protein
7756850	9.6338	0.00153822	SCO6988	-1	66	oxidoreductase	-	-	-	-	SCO6989	-1	51	hypothetical protein
982250	9.62347	0.00155524	SCO0934	-1	692	hypothetical protein	SCO0935	1	508	hypothetical protein	SCO0936	-1	189	oligosaccharide deacetylase
3516025	9.62639	0.00155524	SCO3206	-1	865	transmembrane efflux protein	SCO3207	-1	11	TetR family transcriptional regulator	SCO3208	1	250	hypothetical protein
6062225	9.62398	0.00155524	SCO5563	1	252	phosphomethylpyrimidine kinase	SCO5564	-1	19	50S ribosomal protein L28	SCO5565	1	286	hypothetical protein
4739650	9.61839	0.00157131	SCO4327	-1	339	hypothetical protein	SCO4328	-1	219	lipoprotein	SCO4329	-1	323	hypothetical protein
4899925	9.61226	0.00157131	SCO4480	-1	7	TetR family transcriptional regulator	-	-	-	-	SCO4481	1	152	Ser/Thr protein kinase
3588675	9.60063	0.00159739	SCO3235	-1	1028	ABC transporter	SCO3236	-1	13	oxygenase	SCO3237	-1	71	hypothetical protein
8385975	9.60323	0.00159739	SCO7561	-1	811	esterase	SCO7562	-1	22	transcriptional regulator	SCO7563	1	104	ABC transporter solute binding lipoprotein
598750	9.58278	0.00164581	SCO0556	-1	95	hypothetical protein	SCO0557	1	3	MerR family transcriptional regulator	SCO0558	-1	962	hypothetical protein
3191575	9.58994	0.00164581	SCO2937	-1	828	transmembrane transport protein	SCO2938	1	437	oxidoreductase	SCO2939	-1	540	hypothetical protein
5004800	9.58333	0.00164581	SCO4582	-1	738	hypothetical protein	-	-	-	-	SCO4583	1	117	polyprenyl diphosphate synthase
3474175	9.57639	0.00167185	SCO3168	1	306	protease	SCO3169	-1	10	hypothetical protein	SCO3170	-1	99	short chain dehydrogenase
4606475	9.56913	0.00169188	SCO4195	1	1268	ATP/GTP binding protein	SCO4196	-1	4	organophosphate acid anhydrase	SCO4197	1	106	MarR family regulatory protein
5238375	9.5674	0.00169188	SCO4810	-1	144	hypothetical protein	-	-	-	-	SCO4811	1	49	hypothetical protein
7402725	9.56475	0.00169188	SCO6663	-1	37	transketolase	-	-	-	-	SCO6664	1	121	transcriptional regulator
661600	9.55197	0.00171607	SCO0619	1	332	hypothetical protein	SCO0620	-1	7	hypothetical protein	SCO0621	1	107	hypothetical protein
1544725	9.55528	0.00171607	SCO1447	-1	72	transcriptional regulator	-	-	-	-	SCO1448	1	41	transporter
2286925	9.55568	0.00171607	SCO2125	-1	1087	hypothetical protein	SCO2126	-1	11	glucokinase	SCO2127	-1	66	hypothetical protein
8451075	9.54094	0.00174456	SCO7624	-1	49	TetR family transcriptional regulator	-	-	-	-	SCO7625	1	5	monooxygenase
6363925	9.53795	0.00177486	SCO5817	1	32	DNA hydrolase	-	-	-	-	SCO5818	1	24	ABC transporter
1702350	9.51786	0.00183426	SCO1591	1	495	3-hydroxybutyryl-CoA dehydrogenase	SCO1592	-1	38	hypothetical protein	SCO1593	-1	166	transcriptional regulator
7844150	9.50757	0.0018633	SCO7053	-1	47	hypothetical protein	-	-	-	-	SCO7054	1	34	hypothetical protein
318250	9.4937	0.00188435	SCO0317	-1	13	transmembrane transport protein	-	-	-	-	SCO0318	-1	79	oxidoreductase
5179400	9.49066	0.00188435	SCO4767	-1	55	regulatory protein	-	-	-	-	SCO4768	1	327	two-component regulator
5357300	9.4986	0.00188435	SCO4921	-1	245	acyl-CoA carboxylase complex A subunit	-	-	-	-	SCO4922	1	130	hypothetical protein
6557700	9.49753	0.00188435	SCO5981	-1	12	hypothetical protein	-	-	-	-	SCO5982	-1	72	regulator
8510975	9.49988	0.00188435	SCO7681	-1	4853	AMP-binding ligase	SCO7682	1	4692	non-ribosomal peptide synthase	SCO7683	1	1994	non-ribosomal peptide synthase
753300	9.48405	0.00191136	SCO0711	-1	103	hypothetical protein	-	-	-	-	SCO0712	-1	18	transcriptional activator
4440525	9.48124	0.00191136	SCO4047	-1	734	hypothetical protein	SCO4048	-1	17	hypothetical protein	SCO4049	1	102	antibiotic binding protein
7457525	9.48552	0.00191136	SCO6705	-1	68	hypothetical protein	-	-	-	-	SCO6706	1	143	glutathione-dependent aldehyde dehydrogenase
2699650	9.47949	0.00194309	SCO2501	-1	75	DNA-binding protein	-	-	-	-	SCO2502	1	36	transporter
6641775	9.47132	0.00194309	SCO6049	-1	431	hypothetical protein	SCO6050	-1	456	lipoprotein	SCO6051	-1	547	iron-sulfur binding oxidoreductase
1522225	9.46356	0.00197242	SCO1425	-1	108	transcription regulator AsnC	-	-	-	-	SCO1426	1	103	hypothetical protein
1385300	9.42583	0.00208824	SCO1307	-1	8	hypothetical protein	-	-	-	-	SCO1308	1	154	4-hydroxybenzoate 3-monooxygenase
2851775	9.4272	0.00208824	SCO2624	-1	78	hypothetical protein	-	-	-	-	SCO2625	1	136	hypothetical protein
8260650	9.41319	0.00211675	SCO7445	1	121	hypothetical protein	SCO7446	1	19	regulator	SCO7447	-1	870	acetyltranferase
647925	9.40496	0.00213644	SCO0607	1	194	lipoprotein	SCO0608	1	38	regulatory protein	SCO0609	1	951	hypothetical protein
1831800	9.40855	0.00213644	SCO1710	-1	3	integral membrane transport protein	-	-	-	-	SCO1711	-1	121	dehydrogenase
2854725	9.4093	0.00213644	SCO2627	-1	134	ribose-5-phosphate isomerase B	-	-	-	-	SCO2628	1	81	amino acid permease
7753825	9.36343	0.00226254	SCO6985	-1	62	hypothetical protein	-	-	-	-	SCO6986	1	68	DNA-binding protein
5675975	9.35913	0.00229687	SCO5216	1	73	RNA polymerase sigma factor RpoE	SCO5217	1	76	anti-sigma factor	SCO5218	1	370	hypothetical protein
7766100	9.35443	0.00229687	SCO6993	1	3297	regulatory protein	SCO6994	-1	12	hypothetical protein	SCO6995	1	157	protease
51625	9.34284	0.00232519	SCO0064	-1	86	hypothetical protein	-	-	-	-	SCO0065	1	206	extracellular binding protein
2441275	9.34617	0.00232519	SCO2271	-1	55	hypothetical protein	-	-	-	-	SCO2272	1	49	binding-protein-dependent transport lipoprotein
776375	9.33662	0.00235393	SCO0732	1	246	protease	SCO0733	-1	13	hypothetical protein	SCO0734	-1	179	transcriptional repressor
3516050	9.33488	0.00235393	SCO3207	-1	14	TetR family transcriptional regulator	-	-	-	-	SCO3208	1	225	hypothetical protein
4680900	9.33777	0.00235393	SCO4264	-1	664	aminoglycoside phosphotransferase	SCO4265	-1	906	transport integral membrane protein	SCO4266	-1	986	oxidoreductase
1098975	9.31379	0.00241933	SCO1042	-1	9	hypothetical protein	-	-	-	-	SCO1043	1	55	transcriptional regulator
1333650	9.31532	0.00241933	SCO1262	-1	17	GntR family transcriptional regulator	-	-	-	-	SCO1263	-1	174	ECF-sigma factor
1377150	9.31272	0.00241933	SCO1299	1	2601	transcriptional regulator	SCO1300	-1	432	exonuclease	SCO1301	-1	429	exonuclease
8313075	9.31335	0.00241933	SCO7500	-1	96	allantoin permease	-	-	-	-	SCO7501	1	121	hydrolase
6545800	9.29415	0.0024918	SCO5972	1	900	hypothetical protein	SCO5973	1	819	phosphatase	SCO5974	-1	1761	integral membrane ion exchanger
2682850	9.28459	0.00252109	SCO2491	-1	101	oxidoreductase	-	-	-	-	SCO2492	1	83	hypothetical protein
3377225	9.28752	0.00252109	SCO3083	-1	50	hypothetical protein	-	-	-	-	SCO3084	-1	119	4-hydroxybenzoate 3-monooxygenase
5983750	9.28823	0.00252109	SCO5495	1	260	phosphodiesterase	-	-	-	-	SCO5496	1	24	small membrane hydrophobic protein
4463275	9.27923	0.002563	SCO4069	1	82	hypothetical protein	-	-	-	-	SCO4070	1	83	hypothetical protein
7215950	9.27631	0.002563	SCO6524	-1	755	hypothetical protein	SCO6525	-1	9	hypothetical protein	SCO6526	1	110	hypothetical protein
1090300	9.26832	0.00259674	SCO1030	1	1979	hypothetical protein	SCO1031	-1	814	ABC transporter	SCO1032	-1	811	ABC transporter ATP-binding protein
4144875	9.26998	0.00259674	SCO3770	1	621	cytochrome P450 oxidoreductase	SCO3771	-1	1037	penicillin binding protein	SCO3772	-1	1055	hypothetical protein
6634050	9.26386	0.00259674	SCO6041	1	72	protoporphyrinogen oxidase	SCO6042	1	67	hypothetical protein	SCO6043	-1	665	protease
1026275	9.25623	0.00263453	SCO0973	1	508	hypothetical protein	SCO0974	-1	801	hypothetical protein	SCO0975	1	1118	6-phosphogluconate dehydrogenase
4025425	9.25254	0.00263453	SCO3646	-1	19	oxidoreductase	-	-	-	-	SCO3647	-1	125	hypothetical protein
8065125	9.22327	0.00274585	SCO7253	-1	146	hypothetical protein	-	-	-	-	SCO7254	-1	127	myo-inositol dehydrogenase
749200	9.21867	0.00278777	SCO0707	-1	813	branched-chain amino acid ABC transporter permease	SCO0708	-1	79	branched-chain amino acid ABC transporter	SCO0709	-1	76	branched-chain amino acid ABC transporter ATP-binding protein
1805125	9.20796	0.00283222	SCO1683	-1	1058	amino acid permease	SCO1684	-1	17	hypothetical protein	SCO1685	1	259	hypothetical protein
6628900	9.20124	0.00283222	SCO6037	1	457	transmembrane transport protein	SCO6038	-1	731	hypothetical protein	SCO6039	-1	905	flavoprotein oxidoreductase
3111900	9.19597	0.00286784	SCO2853	-1	6	hypothetical protein	-	-	-	-	SCO2854	1	98	transmembrane efflux protein
4693500	9.19811	0.00286784	SCO4277	-1	42	tellurium resistance protein	-	-	-	-	SCO4278	1	116	peptidyl-tRNA hydrolase domain-containing protein
5543575	9.19791	0.00286784	SCO5103	1	160	regulatory protein	-	-	-	-	SCO5104	1	140	hypothetical protein
2533325	9.18179	0.00290974	SCO2363	-1	27	ATP/GTP-binding protein	-	-	-	-	SCO2364	1	181	hypothetical protein
1684775	9.17783	0.00295421	SCO1573	1	19	oxidoreductase membrane protein	-	-	-	-	SCO1574	1	144	hypothetical protein
2544675	9.17589	0.00295421	SCO2373	-1	58	tetracenomycin C efflux protein	-	-	-	-	SCO2374	1	58	transcriptional regulator
4252875	9.17402	0.00295421	SCO3868	1	382	hypothetical protein	SCO3869	1	18	WD-40 repeat-containing protein	SCO3870	-1	5353	hypothetical protein
1497000	9.16164	0.00299542	SCO1406	-1	50	hypothetical protein	-	-	-	-	SCO1407	-1	56	hypothetical protein
3710125	9.15298	0.00303924	SCO3350	-1	51	hypothetical protein	-	-	-	-	SCO3351	1	563	DNA repair protein RadA
401750	9.14593	0.00307569	SCO0384	1	282	hypothetical protein	SCO0385	1	285	hypothetical protein	SCO0386	1	1284	asparagine synthetase
1821725	9.1497	0.00307569	SCO1701	-1	15	acyl-CoA dehydrogenase	-	-	-	-	SCO1702	1	75	transcriptional regulator
1851000	9.14716	0.00307569	SCO1731	-1	113	hypothetical protein	-	-	-	-	SCO1732	1	39	hypothetical protein
7797150	9.14409	0.00307569	SCO7015	-1	26	glycosyl hydrolase	-	-	-	-	SCO7016	-1	221	LacI family transcriptional regulator
8185075	9.14387	0.00307569	SCO7371	-1	4	hypothetical protein	-	-	-	-	SCO7372	-1	77	hypothetical protein
1094825	9.133	0.00311469	SCO1036	1	425	phosphotriesterase-family protein	SCO1037	1	360	hypothetical protein	SCO1038	1	86	hypothetical protein
1490275	9.13783	0.00311469	SCO1402	-1	268	large hypothetical protein	-	-	-	-	SCO1403	1	152	hypothetical protein
1902825	9.13695	0.00311469	SCO1777	1	2117	hypothetical protein	SCO1778	1	1530	transcriptional regulator	SCO1779	-1	139	hypothetical protein
3070550	9.13579	0.00311469	SCO2810	1	618	hypothetical protein	SCO2811	-1	6	regulator	SCO2812	1	98	drug efflux protein
487575	9.12999	0.00316443	SCO0465	-1	61	non-heme chloroperoxidase	-	-	-	-	SCO0466	1	43	AraC family transcription regulator
5380975	9.12176	0.00316443	SCO4946	1	68	hypothetical protein	-	-	-	-	SCO4947	1	173	nitrate reductase subunit alpha NarG3
7026200	9.12652	0.00316443	SCO6364	-1	664	two-component regulator	SCO6365	-1	1968	hypothetical protein	SCO6366	-1	1965	ABC transporter ATP-binding protein
318225	9.11233	0.00320876	SCO0316	-1	1304	DNA-binding protein	SCO0317	-1	12	transmembrane transport protein	SCO0318	-1	104	oxidoreductase
2924425	9.11968	0.00320876	SCO2682	-1	133	hypothetical protein	-	-	-	-	SCO2683	-1	90	single-strand DNA-binding protein
4896675	9.11316	0.00320876	SCO4476	-1	56	hypothetical protein	-	-	-	-	SCO4477	-1	120	MerR family transcriptional regulator
5315575	9.11337	0.00320876	SCO4882	1	163	hypothetical protein	-	-	-	-	SCO4883	1	77	peptidase
6937950	9.10837	0.00325582	SCO6279	1	245	diaminobutyrate-pyruvate aminotransferase	-	-	-	-	SCO6280	1	62	regulatory protein
7004825	9.10443	0.00325582	SCO6345	1	613	chitinase	SCO6346	1	453	hypothetical protein	SCO6347	1	127	beta-galactosidase
3584800	9.0876	0.00334145	SCO3232	1	812	CDA peptide synthetase III	SCO3233	1	808	hydrolase	SCO3234	1	22	phosphotransferase
5725700	9.08507	0.00334145	SCO5264	-1	985	hypothetical protein	SCO5265	-1	18	hypothetical protein	SCO5266	1	104	hypothetical protein
5330875	9.07531	0.00338627	SCO4896	-1	35	transport integral membrane protein	-	-	-	-	SCO4897	1	29	transcriptional regulator
8205350	9.07237	0.00338627	SCO7393	-1	44	lipoprotein	-	-	-	-	SCO7394	1	173	hypothetical protein
2966700	9.06923	0.00343606	SCO2721	-1	242	lipoprotein	SCO2722	-1	889	hypothetical protein	SCO2723	-1	886	ABC transporter ATP-binding protein
5988500	9.06327	0.00343606	SCO5501	1	125	aspartyl/glutamyl-tRNA amidotransferase subunit B	-	-	-	-	SCO5502	1	117	integral membrane export protein
7389850	9.06217	0.00343606	SCO6652	1	1175	hypothetical protein	SCO6654	-1	650	hypothetical protein	SCO6655	1	686	GTP cyclohydrolase II
1305875	9.05229	0.00348005	SCO1230	-1	62	tripeptidylaminopeptidase	-	-	-	-	SCO1231	-1	92	urease accessory protein
4112825	9.05789	0.00348005	SCO3740	-1	180	histidine kinase	SCO3741	-1	593	response regulator	SCO3742	1	840	glycosyltransferase
841900	9.04458	0.00353569	SCO0794	-1	212	transcriptional regulator	SCO0795	1	22	hypothetical protein	SCO0796	1	588	hypothetical protein
5929950	9.04602	0.00353569	SCO5447	-1	208	neutral zinc metalloprotease	-	-	-	-	SCO5448	-1	84	ABC transporter
2778800	9.03717	0.00358773	SCO2571	-1	364	leucyl-tRNA synthetase	-	-	-	-	SCO2572	1	173	hypothetical protein
451700	9.02948	0.00363605	SCO0431	-1	2482	hypothetical protein	SCO0432	1	2185	peptidase	SCO0433	1	1670	transcriptional regulator
2602650	9.02559	0.00363605	SCO2427	-1	113	arabinase	-	-	-	-	SCO2428	1	229	phosphate binding protein
6363950	9.02614	0.00363605	SCO5817	1	57	DNA hydrolase	SCO5818	1	1	ABC transporter	SCO5819	1	2399	sporulation transcription factor, WhiH
8301275	9.02577	0.00363605	SCO7489	-1	59	binding protein dependent transport lipoprotein	-	-	-	-	SCO7490	1	67	oxidoreductase
6084025	9.0199	0.0036919	SCO5581	-1	253	hypothetical protein	-	-	-	-	SCO5582	1	194	regulator
3324575	9.0083	0.00374169	SCO3037	1	22	F420-0--gamma-glutamyl ligase	-	-	-	-	SCO3038	1	55	hypothetical protein
6164725	8.99625	0.00379686	SCO5665	-1	62	hypothetical protein	-	-	-	-	SCO5666	1	117	gamma-aminobutyraldehyde dehydrogenase
7001425	8.99281	0.00379686	SCO6342	1	49	hypothetical protein	SCO6343	1	14	hypothetical protein	SCO6344	-1	191	amidase
1570925	8.98373	0.00384579	SCO1470	1	40	hypothetical protein	-	-	-	-	SCO1471	1	7	transposase
4902900	8.98696	0.00384579	SCO4482	-1	68	LysR family transcriptional regulator	SCO4483	1	20	hypothetical protein	SCO4484	1	579	hypothetical protein
6407150	8.98854	0.00384579	SCO5850	1	68	hypothetical protein	SCO5851	1	71	hypothetical protein	SCO5852	1	972	tagatose-bisphosphate aldolase
6891275	8.9876	0.00384579	SCO6265	-1	100	gamma-butyrolactone binding protein	-	-	-	-	SCO6266	1	18	ScbA protein
2338150	8.97332	0.00390732	SCO2173	1	739	adenosylcobinamide kinase/adenosylcobinamide phosphate guanylyltransferase	SCO2174	-1	20	transferase	SCO2175	1	124	nicotinate-nucleotide--dimethylbenzimidazole phosphoribosyltransferase
4829750	8.97038	0.00390732	SCO4411	1	465	calcium binding protein	-	-	-	-	SCO4412	1	106	regulatory protein
8418450	8.97402	0.00390732	SCO7591	-1	54	regulatory protein	-	-	-	-	SCO7592	1	59	hypothetical protein
6800050	8.9618	0.00395057	SCO6192	1	132	hypothetical protein	-	-	-	-	SCO6193	-1	191	transcriptional regulator
4789575	8.95163	0.00400894	SCO4374	1	111	hypothetical protein	SCO4375	1	10	MarR family regulatory protein	SCO4376	1	481	hypothetical protein
4792125	8.95947	0.00400894	SCO4376	1	1560	hypothetical protein	SCO4377	1	1456	serine-threonine protein kinase	SCO4378	1	419	hypothetical protein
7295300	8.94511	0.00406329	SCO6584	-1	103	TPP-requiring enzyme	-	-	-	-	SCO6585	1	41	succinyl-CoA synthetase subunit beta
677250	8.9327	0.00412586	SCO0635	1	227	hypothetical protein	SCO0636	1	23	ABC transporter ATP-binding protein	SCO0637	1	1687	hypothetical protein
3990000	8.93835	0.00412586	SCO3610	-1	144	peptide hydrolase	SCO3611	1	20	hypothetical protein	SCO3612	-1	912	hypothetical protein
4013075	8.92201	0.00418437	SCO3634	1	133	ABC transporter membrane-spanning protein	-	-	-	-	SCO3635	-1	220	hypothetical protein
4593500	8.91401	0.00424629	SCO4183	-1	22	transposase	-	-	-	-	SCO4184	1	181	aerial mycelium formation protein
7019075	8.91848	0.00424629	SCO6357	-1	73	hypothetical protein	-	-	-	-	SCO6358	1	45	hypothetical protein
8308925	8.91692	0.00424629	SCO7496	-1	41	hypothetical protein	SCO7497	1	1	transcriptional regulator	SCO7498	-1	969	transcriptional regulator
2668575	8.90524	0.00430145	SCO2476	-1	14	dehydrogenase/reductase	-	-	-	-	SCO2477	-1	49	short chain dehydrogenase
3465600	8.90931	0.00430145	SCO3163	-1	8	hypothetical protein	-	-	-	-	SCO3164	-1	82	hypothetical protein
3593725	8.90829	0.00430145	SCO3240	-1	836	hypothetical protein	SCO3241	-1	33	hypothetical protein	SCO3242	-1	30	puitative transferase
8161075	8.89603	0.00436774	SCO7346	-1	13	membrane transport protein	-	-	-	-	SCO7347	1	224	hypothetical protein
8182825	8.88166	0.0044272	SCO7368	1	1213	hypothetical protein	SCO7369	-1	148	transmembrane transport protein	SCO7370	1	519	NAD-dependent dehydratase
2904800	8.8654	0.00455405	SCO2668	1	3	hypothetical protein	-	-	-	-	SCO2669	1	44	hypothetical protein
4075750	8.86512	0.00455405	SCO3695	-1	145	hypothetical protein	-	-	-	-	SCO3696	1	188	transcriptional regulator
4593475	8.86415	0.00455405	SCO4182	-1	1039	D-tyrosyl-tRNA(Tyr) deacylase	SCO4183	-1	3	transposase	SCO4184	1	206	aerial mycelium formation protein
730500	8.85431	0.00460812	SCO0688	1	211	hypothetical protein	SCO0689	1	148	oxidoreductase, iron-sulfur binding subunit	SCO0690	1	484	oxidoreductase, molybdopterin binding subunit
819600	8.85413	0.00460812	SCO0768	1	489	lipoprotein	SCO0769	-1	516	aldo/keto reductase	SCO0770	-1	594	hypothetical protein
4146975	8.85532	0.00460812	SCO3771	-1	1063	penicillin binding protein	SCO3772	-1	1	hypothetical protein	SCO3773	1	87	LysR family transcriptional regulator
7389875	8.85755	0.00460812	SCO6653	1	1	hypothetical protein	SCO6654	-1	625	hypothetical protein	SCO6655	1	661	GTP cyclohydrolase II
3791100	8.84662	0.00467922	SCO3427	-1	168	50S ribosomal protein L31	SCO3428	-1	3	50S ribosomal protein L33	SCO3429	1	76	50S ribosomal protein L28
145450	8.83592	0.00473496	SCO0154	-1	84	hypothetical protein	-	-	-	-	SCO0155	1	49	transcriptional regulator
3985150	8.83444	0.00473496	SCO3607	-1	4	hypothetical protein	-	-	-	-	SCO3608	-1	91	hypothetical protein
5702350	8.83823	0.00473496	SCO5240	-1	238	hypothetical protein	-	-	-	-	SCO5241	-1	83	hypothetical protein
7958750	8.83256	0.00473496	SCO7162	-1	103	oxidoreductase	SCO7163	-1	706	transferase	SCO7164	-1	709	hypothetical protein
2120475	8.82578	0.00480252	SCO1982	-1	80	hypothetical protein	-	-	-	-	SCO1983	-1	76	hypothetical protein
2371450	8.82736	0.00480252	SCO2205	-1	127	hypothetical protein	-	-	-	-	SCO2206	1	6	hypothetical protein
461150	8.81496	0.00487388	SCO0440	-1	67	hypothetical protein	-	-	-	-	SCO0441	1	200	LamB/YcsF family protein
2092050	8.81125	0.00487388	SCO1955	-1	448	iron sulfur binding protein	SCO1956	1	225	LacI family transcription regulator	SCO1957	1	878	fructokinase
5364675	8.819	0.00487388	SCO4930	1	78	enoyl-CoA hydratase	-	-	-	-	SCO4931	1	70	hypothetical protein
310575	8.80885	0.00494066	SCO0312	1	259	acyl-CoA dehydrogenase	SCO0313	1	197	transmembrane transport protein	SCO0314	1	1149	hypothetical protein
6844425	8.80152	0.00494066	SCO6222	-1	45	aminotransferase AlaT	-	-	-	-	SCO6223	1	43	hypothetical protein
7213425	8.80743	0.00494066	SCO6521	1	1447	hypothetical protein	SCO6522	1	1378	hypothetical protein	SCO6523	1	61	hypothetical protein
256250	8.79335	0.00498005	SCO0267	1	163	hydrolase	-	-	-	-	SCO0268	1	31	hypothetical protein
5621275	8.79704	0.00498005	SCO5173	1	27	hypothetical protein	-	-	-	-	SCO5174	1	188	transferase
8410700	8.79599	0.00498005	SCO7585	-1	43	MerR family transcriptional regulator	-	-	-	-	SCO7586	1	41	oxidoreductase
1939050	8.78342	0.00504566	SCO1807	1	152	hypothetical protein	SCO1808	1	40	phosphoserine phosphatase	SCO1809	-1	1264	hypothetical protein
2501725	8.78111	0.00504566	SCO2331	-1	28	MarR family transcriptional regulator	-	-	-	-	SCO2332	1	32	hydrolase
5732725	8.78509	0.00504566	SCO5270	1	1574	hypothetical protein	SCO5271	1	1416	hypothetical protein	SCO5272	1	1895	hypothetical protein
7766125	8.78678	0.00504566	SCO6994	-1	13	hypothetical protein	-	-	-	-	SCO6995	1	132	protease
4725625	8.77239	0.00511221	SCO4313	1	20	regulatory protein	SCO4314	1	9	hypothetical protein	SCO4315	1	759	homeostasis protein
266350	8.76938	0.00518841	SCO0274	1	87	alpha-galactosidase	-	-	-	-	SCO0275	1	6	transcriptional repressor protein
1436300	8.7691	0.00518841	SCO1358	-1	77	LysR family transcriptional regulator	SCO1359	1	2	hypothetical protein	SCO1360	-1	1460	GntR family transcriptional regulator
553175	8.75199	0.00525989	SCO0519	-1	35	oxidoreductase	-	-	-	-	SCO0520	1	102	tetR family transcriptional regulator
7153250	8.75714	0.00525989	SCO6463	1	675	hypothetical protein	SCO6464	-1	82	SIR2 family transcriptional regulator	SCO6465	-1	124	hypothetical protein
1321825	8.74455	0.00532945	SCO1250	1	85	acetyltransferase	SCO1251	1	2	hypothetical protein	SCO1252	1	1401	hypothetical protein
8099050	8.74414	0.00532945	SCO7292	-1	637	threonine dehydratase	SCO7293	-1	66	hypothetical protein	SCO7294	-1	78	hypothetical protein
6049525	8.74363	0.00532945	SCOt58	1	56	tRNA-Glu	SCOt59	1	38	tRNA-Gln	SCOt60	1	78	tRNA-Glu
1314600	8.73891	0.00539405	SCO1241	-1	960	hypothetical protein	SCO1242	1	744	DNA-binding protein	SCO1243	-1	411	8-amino-7-oxononanoate synthase
2030225	8.73468	0.00539405	SCO1895	-1	68	5-dehydro-4-deoxyglucarate dehydratase	-	-	-	-	SCO1896	1	167	hypothetical protein
2479800	8.73132	0.00539405	SCO2309	-1	159	transmembrane transport protein	-	-	-	-	SCO2310	1	117	integral membrane efflux protein
3477750	8.73436	0.00539405	SCO3172	-1	86	monooxygenase	-	-	-	-	SCO3173	1	74	MerR family transcriptional regulator
888075	8.72854	0.00546257	SCO0839	-1	25	transmembrane transport protein	-	-	-	-	SCO0840	-1	119	MarR family transcriptional regulator
3989975	8.72688	0.00546257	SCO3610	-1	119	peptide hydrolase	-	-	-	-	SCO3611	1	5	hypothetical protein
5012050	8.7291	0.00546257	SCO4588	1	342	hypothetical protein	SCO4589	-1	669	aminopeptidase	SCO4590	-1	880	hypothetical protein
6342525	8.72649	0.00546257	SCO5799	1	1978	aminotransferase	SCO5800	1	1938	hypothetical protein	SCO5801	1	38	hypothetical protein
7193875	8.72791	0.00546257	SCO6498	1	111	hypothetical protein	SCO6499	1	45	gas vesicle synthesis protein	SCO6500	1	419	gas vesicle synthesis-like protein
1831775	8.715	0.00553206	SCO1709	-1	1469	integral membrane transport protein	SCO1710	-1	22	integral membrane transport protein	SCO1711	-1	146	dehydrogenase
1964825	8.71562	0.00553206	SCO1834	-1	174	hypothetical protein	SCO1835	-1	8	hypothetical protein	SCO1836	-1	71	stress-like protein
4904875	8.71994	0.00553206	SCO4484	1	1034	hypothetical protein	SCO4485	-1	6	transcriptional regulator	SCO4486	1	101	hypothetical protein
7163475	8.7196	0.00553206	SCO6473	-1	211	crotonyl CoA reductase	-	-	-	-	SCO6474	-1	125	transcriptional regulator
8169225	8.71836	0.00553206	SCO7355	-1	522	hypothetical protein	SCO7356	-1	365	oxidoreductase	SCO7357	1	478	dioxygenase
6375725	8.69639	0.00568634	SCO5825	1	16	two-component response regulator	-	-	-	-	SCO5826	1	54	hypothetical protein
176900	8.68158	0.00575894	SCO0186	1	386	phytoene dehydrogenase	SCO0187	1	399	phytoene synthase	SCO0188	1	593	methylesterase
2522850	8.68687	0.00575894	SCO2353	-1	43	hypothetical protein	SCO2354	1	36	hypothetical protein	SCOt10	-1	350	tRNA-Val
5228100	8.68918	0.00575894	SCO4802	-1	99	hypothetical protein	SCO4803	1	15	hypothetical protein	SCO4804	1	1209	hypothetical protein
6031550	8.6852	0.00575894	SCO5534	1	40	lyase	-	-	-	-	SCO5535	1	115	carboxyl transferase
1173525	8.67218	0.00584199	SCO1114	1	985	uracil-DNA glycosylase	SCO1115	1	988	hypothetical protein	SCO1116	1	149	hypothetical protein
5524000	8.67493	0.00584199	SCO5082	-1	38	transcriptional regulator	-	-	-	-	SCO5083	1	73	actinorhodin transporter
4876700	8.66776	0.00591674	SCO4454	-1	75	transcriptional regulator	-	-	-	-	SCO4455	1	107	hypothetical protein
6919225	8.66898	0.00591674	SCO6274	-1	1082	type I polyketide synthase	SCO6275	-1	12734	type I polyketide synthase	SCO6276	1	13060	hypothetical protein
3138425	8.65841	0.00599256	SCO2882	1	761	ATP/GTP-binding protein	SCO2883	1	764	cytochrome P450	SCO2884	1	480	cytochrome P450
5983775	8.65919	0.00599256	SCO5495	1	285	phosphodiesterase	SCO5496	1	1	small membrane hydrophobic protein	SCO5497	1	402	hypothetical protein
6421475	8.65336	0.00599256	SCO5863	1	263	two-component sensor (kinase)	-	-	-	-	SCO5864	1	143	hypothetical protein
120375	8.64213	0.00608236	SCO0129	1	160	hypothetical protein	-	-	-	-	SCO0130	1	82	beta-lactamase
720275	8.64632	0.00608236	SCO0676	1	378	integral membrane sensor protein	SCO0677	1	243	chitosanase	SCO0678	-1	710	hypothetical protein
4646400	8.64205	0.00608236	SCO4240	-1	89	ABC transporter ATP-binding protein	-	-	-	-	SCOt47	1	131	tRNA-Thr
175975	8.62674	0.00624953	SCO0185	1	1029	geranylgeranyl pyrophosphate synthase	SCO0186	1	1032	phytoene dehydrogenase	SCO0187	1	526	phytoene synthase
681900	8.62969	0.00624953	SCO0640	-1	37	hypothetical protein	-	-	-	-	SCO0641	1	60	tellurium resistance protein
4502800	8.62882	0.00624953	SCO4103	-1	5	peptidase	-	-	-	-	SCO4104	-1	20	hypothetical protein
4925950	8.62272	0.00624953	SCO4504	-1	322	methyltransferase	SCO4505	-1	3	cold shock protein	SCO4506	1	296	hypothetical protein
2196725	8.61998	0.0063366	SCO2047	-1	16	DNA-binding protein	-	-	-	-	SCO2048	-1	68	imidazole glycerol phosphate synthase subunit HisF
3208525	8.61661	0.0063366	SCO2951	-1	73	malate oxidoreductase	-	-	-	-	SCO2952	-1	362	helicase
5102050	8.61588	0.0063366	SCO4670	-1	159	serine protease	SCO4671	-1	940	LysR family transcriptional regulator	SCO4672	-1	1026	hypothetical protein
5061600	8.6105	0.0063366	SCOt50	1	93	tRNA-Met	SCO4635	1	1	50S ribosomal protein L33	SCO4636	1	259	hypothetical protein
1022925	8.60678	0.0064115	SCO0970	-1	112	dehydrogenase/reductase	-	-	-	-	SCO0971	1	128	LysR family transcriptional regulator
3012325	8.60194	0.0064115	SCO2762	-1	1458	hypothetical protein	SCO2763	-1	2383	ABC transporter ATP-binding protein	SCO2764	-1	2483	lipoprotein
3092625	8.60509	0.0064115	SCO2833	-1	74	chitin binding protein	-	-	-	-	SCO2834	-1	47	hypothetical protein
4116925	8.60774	0.0064115	SCO3745	-1	768	lipoprotein	SCO3746	-1	515	hypothetical protein	SCO3747	1	581	hypothetical protein
4373750	8.60674	0.0064115	SCO3971	-1	121	hypothetical protein	-	-	-	-	SCO3972	1	535	hypothetical protein
4494100	8.60061	0.0064115	SCO4095	1	268	lipoprotein	-	-	-	-	SCO4096	1	36	ATP-dependent RNA helicase
5847150	8.59575	0.00650775	SCO5376	-1	69	chitinase C	-	-	-	-	SCO5377	-1	79	chitinase two-component response regulator
8242375	8.59965	0.00650775	SCO7427	1	94	hypothetical protein	SCO7428	1	20	flavohemoprotein	SCO7429	-1	1225	hypothetical protein
647875	8.58444	0.00658833	SCO0607	1	144	lipoprotein	-	-	-	-	SCO0608	1	12	regulatory protein
5398025	8.58242	0.00658833	SCO4962	1	122	threonine dehydratase	-	-	-	-	SCO4963	1	39	ABC transporter ATP-binding protein
8442775	8.58913	0.00658833	SCO7614	-1	10	regulatory protein	-	-	-	-	SCO7615	1	89	DNA-binding protein
2570000	8.57354	0.00668039	SCO2397	-1	18	oxidoreductase	-	-	-	-	SCO2398	1	30	MarR family transcriptonal regulator
8052700	8.57422	0.00668039	SCO7242	1	1197	hypothetical protein	SCO7243	-1	636	hypothetical protein	SCO7244	1	792	acyl-CoA synthetase
950300	8.56114	0.00674948	SCO0902	-1	8	hypothetical protein	-	-	-	-	SCO0903	1	251	hypothetical protein
1987550	8.56982	0.00674948	SCO1853	1	744	precorrin-2 C20-methyltransferase	SCO1854	-1	5	permease	SCO1855	1	68	precorrin-4 C11-methyltransferase
2629325	8.56791	0.00674948	SCO2445	1	3923	acetyl CoA carboxylase subunits alpha/beta	SCO2446	-1	8	peptidase	SCO2447	1	187	hypothetical protein
6519625	8.56687	0.00674948	SCO5950	-1	81	export protein	-	-	-	-	SCO5951	1	67	transcriptional regulator
8393200	8.56425	0.00674948	SCO7569	1	57	hypothetical protein	SCO7570	1	33	isomerase	SCO7571	1	1091	hypothetical protein
5597800	8.55891	0.00684748	SCO5149	1	334	protease	SCO5150	1	187	sec-independent translocase	SCO5151	1	455	hypothetical protein
5746175	8.55321	0.00684748	SCO5278	1	1186	magnesium chelatase	SCO5279	1	1109	hypothetical protein	SCO5280	1	126	ATP-binding protein
1333625	8.54267	0.00694339	SCO1261	1	793	transcriptional regulator	SCO1262	-1	8	GntR family transcriptional regulator	SCO1263	-1	199	ECF-sigma factor
1385800	8.5484	0.00694339	SCO1307	-1	508	hypothetical protein	SCO1308	1	346	4-hydroxybenzoate 3-monooxygenase	SCO1309	-1	907	regulatory protein
3511600	8.54884	0.00694339	SCO3202	-1	221	RNA polymerase principal sigma factor	SCO3203	1	5	phosphinothricin acetyltransferase	SCO3204	-1	543	hypothetical protein
3938400	8.53733	0.00703712	SCO3561	-1	159	hypothetical protein	-	-	-	-	SCO3562	1	97	integral membrane transport protein
5971200	8.53543	0.00703712	SCO5482	1	641	hypothetical protein	SCO5483	-1	14	transcriptional regulator	SCO5484	1	142	small hydrophobic membrane protein
8295325	8.53804	0.00703712	SCO7482	1	180	hypothetical protein	SCO7483	1	9	hypothetical protein	SCO7484	-1	405	hypothetical protein
1684750	8.52899	0.0071286	SCO1572	1	1464	hypothetical protein	SCO1573	1	1331	oxidoreductase membrane protein	SCO1574	1	169	hypothetical protein
2455050	8.52474	0.0071286	SCO2284	-1	57	membrane transport protein	-	-	-	-	SCO2285	1	53	oxidoreductase
2472750	8.52791	0.0071286	SCO2302	1	100	hypothetical protein	SCO2303	1	2	hypothetical protein	SCO2304	-1	273	dehydrogenase
4661200	8.52992	0.0071286	SCO4251	-1	387	hypothetical protein	SCO4252	-1	62	hypothetical protein	SCO4253	-1	115	hypothetical protein
7407900	8.52076	0.0071286	SCO6666	-1	249	hypothetical protein	SCO6667	-1	566	two-component regulator	SCO6668	-1	563	two-component sensor
1816550	8.51509	0.00723592	SCO1694	-1	253	penicillin acylase	-	-	-	-	SCO1695	1	96	hypothetical protein
1570950	8.50434	0.00735595	SCO1470	1	65	hypothetical protein	SCO1471	1	18	transposase	SCO1472	-1	1021	Sun-family protein
3950275	8.50681	0.00735595	SCO3570	1	213	hypothetical protein	-	-	-	-	SCO3571	1	51	transcriptional regulator
1869125	8.48388	0.00756771	SCO1748	-1	136	expression regulator	-	-	-	-	SCO1749	1	154	hypothetical protein
3465575	8.48932	0.00756771	SCO3162	1	317	esterase	SCO3163	-1	17	hypothetical protein	SCO3164	-1	107	hypothetical protein
4864625	8.48104	0.00756771	SCO4441	1	118	DNA-binding protein	-	-	-	-	SCO4442	1	56	hypothetical protein
5556825	8.48478	0.00756771	SCO5111	1	377	GTP-binding protein	-	-	-	-	SCO5112	1	530	ABC transporter integral membrane protein BldKA
6891300	8.48283	0.00756771	SCO6265	-1	125	gamma-butyrolactone binding protein	SCO6266	1	7	ScbA protein	SCO6267	1	1053	hypothetical protein
6078450	8.47862	0.00767019	SCO5577	1	56	chromosome associated protein	-	-	-	-	SCO5578	1	132	sugar transporter
2462625	8.46855	0.007778	SCO2292	-1	113	endo-1,4-beta-xylanase B	-	-	-	-	SCO2293	-1	597	hypothetical protein
3596275	8.46031	0.007778	SCO3243	-1	482	myo-inositol phosphate synthase	SCO3244	-1	365	hypothetical protein	SCO3245	-1	433	salicylate hydroxylase
8209550	8.46432	0.007778	SCO7396	-1	163	hypothetical protein	SCO7397	-1	591	hypothetical protein	SCO7398	-1	651	iron-hydroxamate transporter permease subunit
700500	8.45228	0.00788347	SCO0661	1	676	binding protein dependent transport protein	SCO0662	1	679	binding protein dependent transport protein	SCO0663	1	181	2-hydroxyacid dehydrogenase
3107925	8.4548	0.00788347	SCO2848	1	80	hypothetical protein	-	-	-	-	SCO2849	1	28	hypothetical protein
5583025	8.45211	0.00788347	SCO5134	-1	264	hypothetical protein	SCO5135	1	123	ferredoxin	SCO5136	1	314	N-succinyldiaminopimelate aminotransferase
552775	8.44557	0.00798653	SCO0518	1	424	hypothetical protein	SCO0519	-1	365	oxidoreductase	SCO0520	1	502	tetR family transcriptional regulator
1385275	8.44756	0.00798653	SCO1306	-1	1487	hypothetical protein	SCO1307	-1	17	hypothetical protein	SCO1308	1	179	4-hydroxybenzoate 3-monooxygenase
4212250	8.44605	0.00798653	SCO3828	-1	1678	molybdopterin-guanine dinucleotide biosynthesis protein	SCO3829	-1	21	branched-chain alpha-keto acid dehydrogenase E2	SCO3830	-1	21	branched-chain alpha-keto acid dehydrogenase E1 subunit beta
5961950	8.44018	0.00798653	SCO5475	1	170	hypothetical protein	-	-	-	-	SCO5476	1	145	oligopeptide transport integral membrane protein
1984375	8.43036	0.00808709	SCO1850	1	353	chelatase	SCO1851	1	353	cob(I)yrinic acid a,c-diamide adenosyltransferase	SCO1852	1	243	cobyrinic acid a,c-diamide synthase
3928300	8.43562	0.00808709	SCO3552	-1	65	hypothetical protein	SCO3553	-1	170	small membrane protein	SCO3554	-1	251	hypothetical protein
4808900	8.43858	0.00808709	SCO4391	-1	115	hypothetical protein	-	-	-	-	SCO4392	1	60	esterase
898900	8.42449	0.00819705	SCO0852	-1	234	aldolase	SCO0853	1	5	hypothetical protein	SCO0854	1	638	hypothetical protein
5511275	8.42547	0.00819705	SCO5068	-1	160	TetR family transcriptional regulator	SCO5069	1	4	oxidoreductase	SCO5070	-1	993	hydroxylacyl-CoA dehydrogenase
6074250	8.42636	0.00819705	SCO5576	1	319	acylphosphatase	-	-	-	-	SCO5577	1	584	chromosome associated protein
7250850	8.42348	0.00819705	SCO6552	-1	173	long-chain-fatty-acid-CoA ligase	-	-	-	-	SCO6553	-1	56	integral membrane efflux protein
7505700	8.41782	0.00830858	SCO6748	-1	89	enoyl CoA hydratase	-	-	-	-	SCO6749	1	56	hypothetical protein
8355400	8.41098	0.00830858	SCO7535	1	102	lipoprotein	-	-	-	-	SCO7536	1	139	hypothetical protein
898875	8.40727	0.00843395	SCO0852	-1	209	aldolase	-	-	-	-	SCO0853	1	20	hypothetical protein
3082125	8.40127	0.00843395	SCO2821	-1	116	pectate lyase	-	-	-	-	SCO2822	-1	305	decarboxylase
1962225	8.39505	0.00856536	SCO1830	1	14	hypothetical protein	SCO1831	1	8	oxidoreductase	SCO1832	-1	782	hypothetical protein
7151025	8.39667	0.00856536	SCO6461	1	85	ADA-like regulatory protein	SCO6462	1	18	methylated-DNA-protein-cysteine methyltransferase	SCO6463	1	681	hypothetical protein
6742850	8.3827	0.00867785	SCO6140	1	562	two-component system response regulator	SCO6141	-1	59	transmembrane protein	SCO6142	1	105	hypothetical protein
7844100	8.38411	0.00867785	SCO7052	-1	800	hypothetical protein	SCO7053	-1	3	hypothetical protein	SCO7054	1	84	hypothetical protein
7850175	8.38568	0.00867785	SCO7060	-1	575	hypothetical protein	SCO7061	-1	12	MarR family transcriptional regulator	SCO7062	1	274	methylase
3707450	8.37186	0.00879615	SCO3348	-1	123	DNA-binding protein	SCO3349	1	51	hypothetical protein	SCO3350	-1	828	hypothetical protein
1146450	8.36167	0.00892468	SCO1086	-1	24	hypothetical protein	-	-	-	-	SCO1087	-1	36	aldolase
3923525	8.36958	0.00892468	SCO3547	-1	154	membrane-bound proton-translocating pyrophosphatase	-	-	-	-	SCO3548	-1	185	anti-sigma factor
7846450	8.36626	0.00892468	SCO7056	-1	178	GntR family transcriptional regulator	SCO7057	-1	915	esterase	SCO7058	-1	1033	hypothetical protein
4577075	8.35832	0.00903787	SCO4159	-1	95	transcriptional regulator	-	-	-	-	SCO4160	1	148	hydrolase
2371475	8.34555	0.00915264	SCO2205	-1	152	hypothetical protein	SCO2206	1	19	hypothetical protein	SCO2207	1	501	hypothetical protein
4502775	8.34739	0.00915264	SCO4102	-1	1311	MerR family transcriptional regulator	SCO4103	-1	20	peptidase	SCO4104	-1	45	hypothetical protein
6023625	8.34321	0.00915264	SCO5528	1	275	transcriptional regulator	-	-	-	-	SCO5529	1	44	alpha-isopropylmalate/homocitrate synthase family transferase
8439575	8.34656	0.00915264	SCO7612	-1	51	hypothetical protein	-	-	-	-	SCO7613	-1	129	hypothetical protein
3700400	8.33798	0.0092603	SCO3342	-1	511	glycine-rich hypothetical protein	SCO3343	-1	30	hypothetical protein	SCO3344	1	171	Ser/Thr protein kinase
7176150	8.33836	0.0092603	SCO6483	1	1309	efflux protein	SCO6484	1	1239	hypothetical protein	SCO6485	1	1561	hypothetical protein
7306250	8.33844	0.0092603	SCO6591	-1	142	hypothetical protein	SCO6592	-1	369	hypothetical protein	SCO6593	-1	366	hypothetical protein
717600	8.32902	0.00936947	SCO0675	1	572	hypothetical protein	SCO0676	1	297	integral membrane sensor protein	SCO0677	1	2432	chitosanase
4899900	8.32792	0.00936947	SCO4479	-1	783	hydrolase	SCO4480	-1	18	TetR family transcriptional regulator	SCO4481	1	177	Ser/Thr protein kinase
6907375	8.32032	0.00936947	SCO6273	-1	19	type I polyketide synthase	-	-	-	-	SCO6274	-1	38	type I polyketide synthase
6961875	8.32319	0.00936947	SCO6300	-1	65	hydrolase	-	-	-	-	SCO6301	-1	56	hypothetical protein
679750	8.31872	0.00948901	SCO0637	1	358	hypothetical protein	SCO0638	-1	438	lipoprotein	SCO0639	-1	746	hypothetical protein
1995050	8.3103	0.00948901	SCO1859	1	1546	hypothetical protein	SCO1860	-1	7	hypothetical protein	SCO1861	-1	154	hypothetical protein
6752750	8.31173	0.00948901	SCO6150	1	13	ADA-like regulatory protein	SCO6151	1	16	methylated-DNA-protein-cysteine methyltransferase	SCO6152	-1	507	small hydrophobic protein membrane protein
1666800	8.30999	0.0096281	SCO1554	-1	270	nicotinate-nucleotide-dimethylbenzimidazole phosphoribosyltransferase	-	-	-	-	SCO1555	-1	103	methyltransferase
3404450	8.30047	0.0096281	SCO3107	-1	153	lipoprotein	SCO3108	1	6	hypothetical protein	SCO3109	-1	309	transcriptional-repair coupling factor
2186475	8.29768	0.00973765	SCO2034	-1	216	prolipoprotein diacylglyceryl transferase	SCO2035	-1	688	hypothetical protein	SCO2036	-1	736	tryptophan synthase subunit alpha
2286950	8.29949	0.00973765	SCO2126	-1	14	glucokinase	-	-	-	-	SCO2127	-1	41	hypothetical protein
4362050	8.29396	0.00973765	SCO3961	-1	225	seryl-tRNA synthetase	-	-	-	-	SCO3962	-1	285	prephenate dehydratase
4695400	8.29407	0.00973765	SCO4280	-1	200	reductase	-	-	-	-	SCO4281	1	136	hypothetical protein
5980900	8.29547	0.00973765	SCO5493	1	2130	hypothetical protein	SCO5494	1	2115	NAD-dependent DNA ligase LigA	SCO5495	1	350	phosphodiesterase
7382450	8.29803	0.00973765	SCO6645	1	133	transport system permease	SCO6646	1	131	transport system permease	SCO6647	-1	1182	hypothetical protein
3404425	8.28491	0.00987596	SCO3107	-1	128	lipoprotein	-	-	-	-	SCO3108	1	19	hypothetical protein
298800	8.27031	0.0100255	SCO0303	-1	489	hypothetical protein	SCO0304	-1	36	hypothetical protein	SCO0305	1	413	hypothetical protein
4131250	8.27376	0.0100255	SCO3757	-1	255	two component system sensor kinase	SCO3758	-1	810	fatty acid desaturase	SCO3759	-1	885	hypothetical protein
2189300	8.25241	0.0103078	SCO2036	-1	1274	tryptophan synthase subunit alpha	SCO2037	-1	6	tryptophan synthase subunit beta	SCO2038	-1	121	hypothetical protein
2514600	8.25786	0.0103078	SCO2344	-1	48	integral membrane transport protein	-	-	-	-	SCO2345	1	1	peptidodoglycan-binding membrane protein
2966675	8.25189	0.0103078	SCO2721	-1	217	lipoprotein	-	-	-	-	SCO2722	-1	15	hypothetical protein
4835450	8.25962	0.0103078	SCO4416	-1	74	monooxygenase	-	-	-	-	SCO4417	1	26	acetyltransferase
6722275	8.25021	0.0103078	SCO6115	1	1357	transcriptional regulator	SCO6116	1	1307	hypothetical protein	SCO6117	1	231	hypothetical protein
7306225	8.25525	0.0103078	SCO6591	-1	117	hypothetical protein	-	-	-	-	SCO6592	-1	5	hypothetical protein
556000	8.24293	0.0104591	SCO0523	-1	95	transcriptional regulator	SCO0524	1	10	gluconolactonase	SCO0525	1	1029	hypothetical protein
5582700	8.24792	0.0104591	SCO5133	-1	1015	hypothetical protein	SCO5134	-1	61	hypothetical protein	SCO5135	1	202	ferredoxin
569475	8.23343	0.0105743	SCO0536	-1	193	hypothetical protein	-	-	-	-	SCO0537	1	180	hypothetical protein
1913100	8.23863	0.0105743	SCO1788	-1	83	hypothetical protein	SCO1789	1	10	hypothetical protein	SCO1790	-1	1368	hypothetical protein
2999700	8.23135	0.0105743	SCO2752	-1	52	oxidoreductase	-	-	-	-	SCO2753	1	179	LacI family transcriptional regulator
7001400	8.23378	0.0105743	SCO6342	1	24	hypothetical protein	-	-	-	-	SCO6343	1	11	hypothetical protein
2870800	8.2261	0.0106959	SCO2639	-1	142	RNA polymerase sigma factor	-	-	-	-	SCO2640	1	36	aspartate-semialdehyde dehydrogenase
4847950	8.22708	0.0106959	SCO4428	-1	75	hypothetical protein	-	-	-	-	SCO4429	1	114	FO synthase
846825	8.20665	0.0109736	SCO0799	-1	16	hypothetical protein	-	-	-	-	SCO0800	-1	92	TetR family transcriptional regulator
6557675	8.20358	0.0109736	SCO5980	1	886	salicylyl-CoA 5-hydroxylase	SCO5981	-1	13	hypothetical protein	SCO5982	-1	97	regulator
6064425	8.19743	0.0111301	SCO5565	1	145	hypothetical protein	SCO5566	1	82	ATP-dependent DNA helicase RecG	SCO5567	1	2202	DNA methylase
8666325	8.19285	0.0111301	SCO7845	-1	69	hypothetical protein	-	-	-	-	SCO7846	-1	60	hypothetical protein
832075	8.18386	0.0112939	SCO0783	1	258	tetracycline resistance protein	SCO0784	1	240	hypothetical protein	SCO0785	-1	440	hypothetical protein
1821700	8.18072	0.0112939	SCO1700	-1	1217	hypothetical protein	SCO1701	-1	10	acyl-CoA dehydrogenase	SCO1702	1	100	transcriptional regulator
6755100	8.178	0.01144	SCO6153	-1	316	regulatory protein	-	-	-	-	SCO6154	1	607	hypothetical protein
7936575	8.17236	0.01144	SCO7142	1	103	hypothetical protein	-	-	-	-	SCO7143	1	98	transcriptional regulator
395675	8.16422	0.011583	SCO0380	1	215	hypothetical protein	-	-	-	-	SCO0381	1	264	glycosyl transferase
654550	8.16149	0.011583	SCO0615	1	644	hypothetical protein	SCO0616	-1	1772	hypothetical protein	SCO0617	-1	1769	phosphoketolase
8242350	8.16561	0.011583	SCO7427	1	69	hypothetical protein	-	-	-	-	SCO7428	1	5	flavohemoprotein
8518375	8.16044	0.011583	SCO7682	1	5403	non-ribosomal peptide synthase	SCO7683	1	5406	non-ribosomal peptide synthase	SCO7684	1	119	hypothetical protein
506775	8.15586	0.0117228	SCO0486	-1	105	monooxygenase	-	-	-	-	SCO0487	1	67	MarR family transcriptional regulator
3461275	8.15364	0.0117228	SCO3158	-1	98	hypothetical protein	-	-	-	-	SCO3159	1	88	hypothetical protein
5968725	8.15197	0.0117228	SCO5480	1	61	oligopeptide ABC transporter ATP-binding protein	-	-	-	-	SCO5481	1	17	hypothetical protein
7746825	8.15995	0.0117228	SCO6978	-1	122	carbohydrate kinase	-	-	-	-	SCO6979	1	132	solute-binding lipoprotein
6815425	8.14222	0.0118905	SCO6200	-1	76	hypothetical protein	-	-	-	-	SCO6201	1	72	glyoxylate carboligase
1451525	8.13758	0.0120501	SCO1373	-1	313	hypothetical protein	-	-	-	-	SCO1374	1	220	hypothetical protein
2393775	8.13596	0.0120501	SCO2225	-1	4931	isomerase	SCO2226	-1	521	bifunctional alpha-amylase/dextrinase	SCO2227	-1	647	acetyltransferase
5405850	8.13774	0.0120501	SCO4968	1	3506	hypothetical protein	SCO4969	-1	34	regulatory protein	SCO4970	-1	37	hypothetical protein
714225	8.12888	0.0122225	SCO0674	-1	44	endo-1,4-beta-xylanase	-	-	-	-	SCO0675	1	149	hypothetical protein
941650	8.12751	0.0122225	SCO0894	1	587	hypothetical protein	SCO0895	-1	440	RNA polymerase principal sigma factor HrdC	SCO0896	-1	803	oxidoreductase
419600	8.11889	0.0123921	SCO0397	1	58	hypothetical protein	SCO0398	1	61	glycosyl transferase	SCO0399	1	892	hypothetical protein
7558475	8.11291	0.0123921	SCO6796	1	226	hypothetical protein	SCO6797	1	173	ATP/GTP binding protein	SCO6798	1	378	hypothetical protein
266375	8.10598	0.0125641	SCO0274	1	112	alpha-galactosidase	SCO0275	1	19	transcriptional repressor protein	SCO0276	1	1210	oxidoreductase
2048175	8.10959	0.0125641	SCO1911	-1	67	hypothetical protein	-	-	-	-	SCO1912	1	1	dihydrodipicolinate synthase
4636750	8.10799	0.0125641	SCO4231	-1	708	lipoprotein	SCO4232	1	6	transcriptional factor regulator	SCO4233	1	792	2-C-methyl-D-erythritol 4-phosphate cytidylyltransferase
6642250	8.10567	0.0125641	SCO6050	-1	19	lipoprotein	-	-	-	-	SCO6051	-1	72	iron-sulfur binding oxidoreductase
5300625	8.09893	0.012706	SCO4869	1	1464	methylmalonyl CoA mutase	SCO4870	-1	7	hypothetical protein	SCO4871	1	80	TetR family transcriptional regulator
4682925	8.08671	0.0128772	SCO4266	-1	59	oxidoreductase	SCO4267	-1	1153	hypothetical protein	SCO4268	1	1234	hypothetical protein
736250	8.07178	0.0130342	SCO0693	1	58	hypothetical protein	-	-	-	-	SCO0694	1	62	hypothetical protein
1416425	8.07066	0.0130342	SCO1338	-1	44	monooxygenase	-	-	-	-	SCO1339	1	59	hypothetical protein
2605175	8.0714	0.0130342	SCO2429	-1	42	hypothetical protein	-	-	-	-	SCO2430	1	375	beta-galactosidase
2336000	8.06513	0.0132156	SCO2171	1	276	protease	SCO2172	-1	3	hypothetical protein	SCO2173	1	218	adenosylcobinamide kinase/adenosylcobinamide phosphate guanylyltransferase
2900000	8.06957	0.0132156	SCO2665	1	903	hypothetical protein	SCO2666	1	827	Ser/Thr protein kinase	SCO2667	1	1888	hypothetical protein
4502825	8.06458	0.0132156	SCO4103	-1	30	peptidase	SCO4104	-1	651	hypothetical protein	SCO4105	1	1062	hypothetical protein
1482800	8.0569	0.013394	SCO1395	-1	220	mutT-like protein	SCO1396	-1	772	D-alanyl-D-alanine dipeptidase	SCO1397	1	976	hypothetical protein
6210025	8.045	0.0135749	SCO5698	1	459	hypothetical protein	SCO5699	1	385	prolyl-tRNA synthetase	SCO5700	-1	1892	kinase
7561025	8.04386	0.0135749	SCO6799	1	367	L-threonine 3-dehydrogenase	SCO6800	1	327	2-amino-3-ketobutyrate coenzyme A ligase	SCO6801	1	898	LysR family transcriptional regulator
7723925	8.04267	0.0135749	SCO6955	1	444	monovalent cation/H+ antiporter subunit C	SCO6956	1	447	monovalent cation/H+ antiporter subunit D	SCO6957	1	1289	monovalent cation/H+ antiporter subunit E
8451100	8.04232	0.0135749	SCO7624	-1	74	TetR family transcriptional regulator	SCO7625	1	20	monooxygenase	SCO7626	-1	1126	monooxygenase
4828100	8.037	0.0137699	SCO4409	-1	142	RNA polymerase sigma factor	-	-	-	-	SCO4410	1	187	anti anti sigma factor
5163975	8.03521	0.0137699	SCO4751	1	8	acetyltransferase	SCO4752	1	15	DNA-binding/iron metalloprotein/AP endonuclease	SCO4753	1	1106	hypothetical protein
5241925	8.03776	0.0137699	SCO4812	-1	889	hypothetical protein	SCO4813	1	594	phosphoribosylglycinamide formyltransferase	SCO4814	1	50	bifunctional phosphoribosylaminoimidazolecarboxamide formyltransferase/IMP cyclohydrolase
5528025	8.03533	0.0137699	SCO5084	1	81	hypothetical protein	-	-	-	-	SCO5085	1	69	actinorhodin cluster activator protein
5666875	8.03511	0.0137699	SCO5205	1	176	hypothetical protein	SCOt53	-1	18	tRNA-Met	SCO5206	-1	69	hydrogen peroxide sensitive repressor
507450	8.02683	0.0139503	SCO0487	1	102	MarR family transcriptional regulator	SCO0488	1	56	hydrolase	SCO0489	-1	3373	hypothetical protein
2669375	8.02175	0.0139503	SCO2476	-1	814	dehydrogenase/reductase	SCO2477	-1	16	short chain dehydrogenase	SCO2478	-1	149	reductase
3720575	8.02245	0.0139503	SCO3360	-1	542	hypothetical protein	SCO3361	-1	2	transcription regulator AsnC	SCO3362	1	121	hypothetical protein
2271050	8.00497	0.0143069	SCO2112	-1	98	hypothetical protein	-	-	-	-	SCO2113	1	94	bacterioferritin
7232850	8.0031	0.0143069	SCO6538	1	71	hypothetical protein	SCO6539	-1	729	hypothetical protein	SCO6540	1	819	pterin-4-alpha-carbinolamine dehydratase
8070750	8.00166	0.0143069	SCO7258	-1	59	hypothetical protein	-	-	-	-	SCO7259	1	84	hypothetical protein
8429050	8.00983	0.0143069	SCO7601	-1	52	amidase	-	-	-	-	SCO7602	1	76	TetR family transcriptional regulator
3397400	7.99854	0.0144948	SCO3101	-1	61	lipoprotein	-	-	-	-	SCO3102	-1	90	protein kinase
6848975	7.99133	0.0144948	SCO6226	-1	134	hypothetical protein	SCO6227	1	6	hypothetical protein	SCO6228	1	1615	hypothetical protein
1250800	7.98631	0.0146854	SCO1181	1	5026	hypothetical protein	SCO1182	1	5029	hypothetical protein	SCO1183	1	204	hypothetical protein
2747325	7.98449	0.0146854	SCO2548	-1	17	Hit-family protein	-	-	-	-	SCO2549	-1	339	protease
4862550	7.98172	0.0146854	SCO4439	-1	239	D-alanyl-D-alanine carboxypeptidase	-	-	-	-	SCO4440	1	92	hypothetical protein
7862950	7.98871	0.0146854	SCO7073	-1	77	dihydroxyacetone kinase subunit DhaK	-	-	-	-	SCO7074	1	241	hypothetical protein
4036000	7.97792	0.0148847	SCO3656	-1	191	hypothetical protein	SCO3657	-1	406	hypothetical protein	SCO3658	1	689	aminotransferase
4636725	7.97449	0.0148847	SCO4231	-1	683	lipoprotein	-	-	-	-	SCO4232	1	19	transcriptional factor regulator
6309975	7.97978	0.0148847	SCO5772	-1	111	hypothetical protein	-	-	-	-	SCO5773	-1	184	monooxygenase
4248075	7.96792	0.0150623	SCO3861	-1	405	hypothetical protein	SCO3862	-1	6	hypothetical protein	SCO3863	1	192	hypothetical protein
6045000	7.96469	0.0150623	SCO5544	-1	433	hypothetical protein	-	-	-	-	SCO5545	1	182	hypothetical protein
7384475	7.96478	0.0150623	SCO6647	-1	49	hypothetical protein	-	-	-	-	SCO6648	1	61	hypothetical protein
3111875	7.95642	0.015218	SCO2852	-1	593	hypothetical protein	SCO2853	-1	19	hypothetical protein	SCO2854	1	123	transmembrane efflux protein
3727075	7.95902	0.015218	SCO3368	-1	170	peptidase	-	-	-	-	SCO3369	1	229	large ATP-binding protein
5400550	7.95203	0.015218	SCO4965	-1	26	transcription elongation factor GreA	-	-	-	-	SCO4966	-1	155	hypothetical protein
6393125	7.95523	0.015218	SCO5839	1	51	hypothetical protein	-	-	-	-	SCO5840	1	70	transcriptional regulator
7088625	7.95144	0.015218	SCO6418	-1	261	hypothetical protein	SCO6419	-1	549	hypothetical protein	SCO6420	-1	807	DNA-binding protein
6342550	7.94701	0.0154312	SCO5800	1	17	hypothetical protein	-	-	-	-	SCO5801	1	13	hypothetical protein
8123800	7.9434	0.0154312	SCO7317	1	735	hypothetical protein	SCO7318	-1	1547	hypothetical protein	SCO7319	-1	1670	oxidoreductase
1656525	7.94627	0.0154312	SCOt03	1	101	tRNA-Gly	SCOt04	1	62	tRNA-Cys	SCOt05	1	13	tRNA-Val
5666900	7.94957	0.0154312	SCOt53	-1	7	tRNA-Met	-	-	-	-	SCO5206	-1	44	hydrogen peroxide sensitive repressor
4084650	7.9398	0.0156476	SCO3707	-1	46	lipoprotein	-	-	-	-	SCO3708	-1	54	hypothetical protein
4970850	7.93631	0.0156476	SCO4552	-1	80	hydrolase	-	-	-	-	SCO4553	1	114	hypothetical protein
5936900	7.93759	0.0156476	SCO5450	-1	1421	ABC transporter	SCO5451	-1	558	ABC transporter	SCO5452	1	694	ABC transporter ATP-binding protein
1981800	7.92499	0.0158166	SCO1848	1	3443	cobyric acid synthase	SCO1849	1	3446	cobaltochelatase subunit CobN	SCO1850	1	204	chelatase
2668550	7.9258	0.0158166	SCO2475	1	681	LysR family transcriptional regulator	SCO2476	-1	11	dehydrogenase/reductase	SCO2477	-1	74	short chain dehydrogenase
6719600	7.92358	0.0158166	SCO6114	-1	115	peptide-binding transport protein	-	-	-	-	SCO6115	1	95	transcriptional regulator
616175	7.91137	0.0160514	SCO0573	-1	68	hypothetical protein	-	-	-	-	SCO0574	1	78	IclR family regulatory protein
4571250	7.91987	0.0160514	SCO4153	-1	62	hypothetical protein	-	-	-	-	SCO4154	1	45	hypothetical protein
250525	7.90915	0.0162447	SCO0260	1	441	hypothetical protein	SCO0261	-1	166	acetyltransferase	SCO0262	1	280	LysR family transcriptional regulator
256300	7.90111	0.0162447	SCO0267	1	213	hydrolase	SCO0268	1	19	hypothetical protein	SCO0269	1	226	hypothetical protein
1948425	7.90559	0.0162447	SCO1817	1	18	hypothetical protein	-	-	-	-	SCO1818	1	28	tyrosyl-tRNA synthetase
4248100	7.90887	0.0162447	SCO3862	-1	19	hypothetical protein	-	-	-	-	SCO3863	1	167	hypothetical protein
6846650	7.90462	0.0162447	SCO6224	-1	663	hypothetical protein	SCO6225	-1	602	hypothetical protein	SCO6226	-1	665	hypothetical protein
2338175	7.88819	0.0167044	SCO2174	-1	5	transferase	-	-	-	-	SCO2175	1	99	nicotinate-nucleotide--dimethylbenzimidazole phosphoribosyltransferase
5621225	7.88845	0.0167044	SCO5172	1	1665	hydrolase	SCO5173	1	1656	hypothetical protein	SCO5174	1	238	transferase
8108675	7.88462	0.0167044	SCO7299	1	519	stress-inducible protein	SCO7300	-1	730	hypothetical protein	SCO7301	-1	740	hypothetical protein
1146425	7.86535	0.017164	SCO1085	1	609	acyltransferase	SCO1086	-1	1	hypothetical protein	SCO1087	-1	61	aldolase
2569975	7.86725	0.017164	SCO2396	-1	1204	hypothetical protein	SCO2397	-1	7	oxidoreductase	SCO2398	1	55	MarR family transcriptonal regulator
6539250	7.86905	0.017164	SCO5966	-1	195	oxidase	-	-	-	-	SCO5967	1	10	hypothetical protein
4028775	7.85734	0.0173986	SCO3649	-1	2	fructose-bisphosphate aldolase	-	-	-	-	SCO3650	-1	171	orotate phosphoribosyltransferase
4401900	7.85086	0.0173986	SCO4007	-1	358	hypothetical protein	SCO4008	1	221	tetR family regulatory protein	SCO4009	-1	397	bifunctional histidine kinase and regulator
6298700	7.84491	0.0176502	SCO5760	-1	2526	DNA glycosylase	SCO5761	-1	2565	ATP-dependent DNA helicase	SCO5762	1	2756	AraC family transcription regulator
7857275	7.84666	0.0176502	SCO7066	1	123	2,4-dienoyl-CoA reductase	SCO7067	1	58	hypothetical protein	SCO7068	-1	514	hypothetical protein
8132050	7.84793	0.0176502	SCO7324	-1	425	regulatory protein	SCO7325	-1	128	anti-sigma factor antagonist	SCO7326	-1	246	hypothetical protein
8269500	7.84781	0.0176502	SCO7453	-1	54	hypothetical protein	-	-	-	-	SCO7454	1	90	hypothetical protein
4081125	7.83904	0.0179055	SCO3703	1	80	substrate binding protein	-	-	-	-	SCO3704	1	97	substrate-binding transport protein
1559850	7.81402	0.0183639	SCO1461	-1	19	inosine 5-monophosphate dehydrogenase	-	-	-	-	SCO1462	-1	81	hypothetical protein
5354175	7.81991	0.0183639	SCO4919	1	161	flavoprotein disulfide reductase	-	-	-	-	SCO4920	1	54	DeoR family transcriptional regulator
5968750	7.81741	0.0183639	SCO5480	1	86	oligopeptide ABC transporter ATP-binding protein	SCO5481	1	8	hypothetical protein	SCO5482	1	787	hypothetical protein
6019150	7.81171	0.0183639	SCO5523	1	1495	branched-chain amino acid aminotransferase	SCO5524	-1	9	transmembrane transport protein	SCO5525	1	154	bifunctional urease subunit gamma/beta
6361375	7.81244	0.0183639	SCO5815	1	142	ATP-dependent DNA helicase	-	-	-	-	SCO5816	1	24	hypothetical protein
6765775	7.81896	0.0183639	SCO6161	-1	257	hypothetical protein	SCO6162	-1	630	two-component system response regulator	SCO6163	-1	639	sensor kinase
579225	7.80242	0.0186013	SCO0542	1	1241	regulatory protein	SCO0543	1	1133	peptidase	SCO0544	1	32	hypothetical protein
673775	7.80731	0.0186013	SCO0631	-1	142	hypothetical protein	SCO0632	1	42	RNA polymerase sigma factor SigK	SCO0633	1	542	hypothetical protein
1661700	7.80609	0.0186013	SCO1552	-1	229	rRNA methylase	SCO1553	-1	1005	uroporphyrin-III methyltransferase	SCO1554	-1	1192	nicotinate-nucleotide-dimethylbenzimidazole phosphoribosyltransferase
2006250	7.80775	0.0186013	SCO1871	-1	123	aldehyde dehydrogenase	SCO1872	1	0	IclR family transcriptional regulator	SCO1873	1	777	acetyltransferase
6292900	7.80075	0.0186013	SCO5753	1	486	phosphatidylglycerophosphate synthase	SCO5754	1	489	hypothetical protein	SCO5755	1	166	hypothetical protein
1004925	7.79541	0.0187781	SCO0955	-1	215	hypothetical protein	-	-	-	-	SCO0956	1	261	hypothetical protein
1222100	7.79801	0.0187781	SCO1161	-1	125	hypothetical protein	-	-	-	-	SCO1162	1	88	methyltransferase
1382000	7.79959	0.0187781	SCO1304	1	869	hypothetical protein	SCO1305	-1	538	hypothetical protein	SCO1306	-1	544	hypothetical protein
3522675	7.79613	0.0187781	SCO3211	-1	999	indoleglycerol phosphate synthase	SCO3212	-1	5	anthranilate phosphoribotransferase	SCO3213	-1	22	anthranilate synthase component II
5171200	7.79949	0.0187781	SCO4758	-1	448	hypothetical protein	SCO4759	1	420	hypothetical protein	SCO4760	1	452	hypothetical protein
6086175	7.79711	0.0187781	SCO5582	1	454	regulator	SCO5583	1	144	ammonium transporter	SCO5584	1	1199	nitrogen regulatory protein P-II
6752725	7.79378	0.0187781	SCO6149	1	1494	ribosome-associated GTPase	SCO6150	1	1421	ADA-like regulatory protein	SCO6151	1	9	methylated-DNA-protein-cysteine methyltransferase
2048200	7.78479	0.0190002	SCO1911	-1	92	hypothetical protein	SCO1912	1	24	dihydrodipicolinate synthase	SCO1913	-1	914	small membrane protein
6744875	7.7819	0.0190002	SCO6144	-1	105	transcriptional regulator	-	-	-	-	SCO6145	1	47	hypothetical protein
8493400	7.78661	0.0190002	SCO7668	1	140	hypothetical protein	-	-	-	-	SCO7669	-1	149	oxidoreductase
697375	7.77865	0.0192757	SCO0659	1	21	DeoR family transcriptional regulator	-	-	-	-	SCO0660	1	105	solute-binding lipoprotein
1134175	7.77668	0.0192757	SCO1073	-1	163	hydrogenase	SCO1074	1	18	hypothetical protein	SCO1075	-1	1471	hypothetical protein
6767375	7.77223	0.0192757	SCO6163	-1	50	sensor kinase	-	-	-	-	SCO6164	1	330	hypothetical protein
1601000	7.7629	0.0194969	SCO1498	-1	267	shikimate 5-dehydrogenase	SCO1499	-1	1462	hypothetical protein	SCO1500	-1	1591	Holliday junction resolvase-like protein
1942875	7.76804	0.0194969	SCO1812	-1	94	integral membrane transporter	-	-	-	-	SCO1813	1	82	GntR family transcriptional regulator
4557900	7.76729	0.0194969	SCO4142	-1	81	phosphate-binding protein	-	-	-	-	SCO4143	-1	221	mutT-like protein
4641900	7.76742	0.0194969	SCO4236	1	101	tRNA/rRNA methyltransferase	-	-	-	-	SCO4237	1	23	hypothetical protein
188875	7.75162	0.0197431	SCO0198	-1	17	hypothetical protein	SCO0199	-1	1011	alcohol dehydrogenase	SCO0200	-1	1050	hypothetical protein
2336025	7.75891	0.0197431	SCO2172	-1	22	hypothetical protein	-	-	-	-	SCO2173	1	193	adenosylcobinamide kinase/adenosylcobinamide phosphate guanylyltransferase
8161050	7.75151	0.0197431	SCO7345	-1	1539	ATP-dependent DNA ligase	SCO7346	-1	12	membrane transport protein	SCO7347	1	249	hypothetical protein
8435750	7.74898	0.0200223	SCO7607	-1	16	hydrolase	-	-	-	-	SCO7608	1	51	hypothetical protein
6403525	7.73444	0.0202904	SCO5847	1	159	transcriptional regulator	-	-	-	-	SCO5848	1	54	tagatose 6-phosphate kinase
8252475	7.73418	0.0202904	SCO7436	-1	1608	aldehyde dehydrogenase	SCO7437	-1	19	benzoylformate decarboxylase	SCO7438	1	114	LysR family transcriptional regulator
645100	7.72465	0.0205775	SCO0603	1	1220	amino transferase	SCO0604	-1	1	hypothetical protein	SCO0605	1	197	AraC family transcription regulator
869500	7.72101	0.0205775	SCO0818	1	906	ABC transporter ATP-binding protein	SCO0819	1	902	transmembrane transport protein	SCO0820	-1	478	hypothetical protein
7207225	7.72666	0.0205775	SCO6516	-1	1001	hypothetical protein	SCO6517	1	792	uvrA-like protein	SCO6518	1	1666	transcriptional regulator
5668000	7.71121	0.0208457	SCO5207	-1	16	hypothetical protein	-	-	-	-	SCO5208	-1	87	monophosphatase
7431850	7.71674	0.0208457	SCO6686	1	3439	hypothetical protein	SCO6687	1	3398	DNA-binding protein	SCO6688	1	1719	hypothetical protein
8522425	7.716	0.0208457	SCO7685	1	750	hypothetical protein	SCO7686	1	741	cytochrome P450	SCO7687	1	491	thioesterase
966025	7.70075	0.0211253	SCO0919	-1	82	hypothetical protein	SCO0920	-1	818	acyltransferase	SCO0921	-1	818	hypothetical protein
4217400	7.70644	0.0211253	SCO3834	-1	83	3-hydroxyacyl-CoA dehydrogenase	-	-	-	-	SCO3835	1	76	dehydrogenase
8022450	7.70312	0.0211253	SCO7217	1	387	iron ABC transporter ATP-binding protein	SCO7218	1	320	iron transport lipoprotein	SCO7219	-1	766	phosphoglycerate mutase
426875	7.69175	0.021401	SCO0405	-1	42	hypothetical protein	-	-	-	-	SCO0406	1	18	hypothetical protein
2180575	7.69828	0.021401	SCO2028	1	1254	hypothetical protein	SCO2029	1	1257	hypothetical protein	SCO2030	1	17	hypothetical protein
2189325	7.69303	0.021401	SCO2037	-1	19	tryptophan synthase subunit beta	-	-	-	-	SCO2038	-1	96	hypothetical protein
6439025	7.69892	0.021401	SCO5881	-1	166	RedZ response regulator	-	-	-	-	SCO5882	-1	98	RedV protein
7684475	7.69294	0.021401	SCO6920	-1	597	hypothetical protein	SCO6921	-1	1312	hypothetical protein	SCO6922	-1	1309	hypothetical protein
7964700	7.69663	0.021401	SCO7167	-1	53	sugar-binding protein	-	-	-	-	SCO7168	1	83	GntR family transcriptional regulator
440875	7.68922	0.0216649	SCO0422	-1	685	two-component sensor kinase	SCO0423	-1	1704	membrane transport protein	SCO0424	1	1825	hypothetical protein
764825	7.67917	0.0219719	SCO0720	-1	774	hypothetical protein	SCO0721	-1	1769	glycosyl transferase	SCO0722	-1	1766	hydrolase
2742600	7.67895	0.0219719	SCO2543	-1	53	5-dehydro-4-deoxyglucarate dehydratase	-	-	-	-	SCO2544	1	62	IclR family transcriptional regulator
173350	7.66665	0.0222433	SCO0183	1	1192	deoxiribopirymidine photolyase	SCO0184	1	1180	hypothetical protein	SCO0185	1	418	geranylgeranyl pyrophosphate synthase
3145575	7.66223	0.0222433	SCO2889	-1	1533	sugar transport protein	-	-	-	-	SCO2892	1	151	hypothetical protein
6027750	7.66162	0.0222433	SCO5531	-1	38	hypothetical protein	-	-	-	-	SCO5532	1	54	transcriptional regulator
3236525	7.65941	0.0225345	SCO2974	-1	186	Ser/Thr protein kinase	-	-	-	-	SCO2975	1	212	hypothetical protein
6182900	7.65639	0.0225345	SCO5678	1	798	regulatory protein	SCO5679	1	654	aldehyde dehydrogenase	SCO5680	-1	801	cytidine deaminase
7166750	7.65194	0.0225345	SCO6475	-1	390	oxidoreductase	SCO6476	1	7	adenylosuccinate lyase	SCO6477	-1	624	hypothetical protein
1744700	7.64984	0.0228296	SCO1630	-1	20	hypothetical protein	-	-	-	-	SCO1631	-1	383	helicase
5756750	7.64277	0.0228296	SCO5284	-1	122	hypothetical protein	-	-	-	-	SCO5285	1	57	ATP-dependent protease
6527825	7.64916	0.0228296	SCO5956	1	110	regulatory protein	-	-	-	-	SCO5957	1	46	transporter
8241850	7.6492	0.0228296	SCO7426	-1	165	hypothetical protein	SCO7427	1	15	hypothetical protein	SCO7428	1	505	flavohemoprotein
1374125	7.6303	0.0231699	SCO1298	-1	83	hypothetical protein	SCO1299	1	22	transcriptional regulator	SCO1300	-1	458	exonuclease
6200000	7.63969	0.0231699	SCO5690	1	401	hypothetical protein	SCO5691	1	362	hypothetical protein	SCO5692	-1	514	transcriptional regulator
362650	7.6248	0.023482	SCO0357	-1	172	GntR family transcriptional regulator	SCO0358	1	15	racemase	SCO0359	1	1124	hypothetical protein
4375800	7.62934	0.023482	SCO3973	1	129	hypothetical protein	-	-	-	-	SCO3974	-1	117	hypothetical protein
5865600	7.62868	0.023482	SCO5395	-1	1007	ABC transporter ATP-binding protein	SCO5396	-1	1	cellulose-binding protein	SCO5397	-1	209	large Ala/Glu-rich protein
7618900	7.62544	0.023482	SCO6844	-1	517	DNA methylase	SCO6845	-1	100	hypothetical protein	SCO6846	-1	657	hypothetical protein
1656725	7.62309	0.023482	SCOt06	1	8	tRNA-Val	-	-	-	-	SCOt07	1	18	tRNA-Val
1936700	7.61589	0.0237482	SCO1806	-1	43	ABC transporter ATP-binding protein	-	-	-	-	SCO1807	1	144	hypothetical protein
5209875	7.61385	0.0237482	SCO4788	1	252	ntegral membrane protein	SCO4789	1	100	hypothetical protein	SCO4790	-1	626	hypothetical protein
8545450	7.61113	0.0237482	SCO7708	-1	107	hypothetical protein	SCO7709	1	6	MarR family transcriptional regulator	SCO7710	1	531	phosphotransferase
191625	7.60705	0.024018	SCO0200	-1	795	hypothetical protein	SCO0201	-1	29	hypothetical protein	SCO0202	1	294	hypothetical protein
769350	7.6045	0.024018	SCO0723	1	1276	fructose transport system kinase	SCO0724	1	924	transcriptional regulator	SCO0725	1	338	hypothetical protein
815700	7.60012	0.024018	SCO0766	-1	45	beta-galactosidase	-	-	-	-	SCO0767	1	108	hypothetical protein
838675	7.60678	0.024018	SCO0790	1	1298	hydrolase	SCO0791	1	1134	hypothetical protein	SCO0792	1	302	hypothetical protein
960375	7.60147	0.024018	SCO0914	-1	83	lipoprotein	-	-	-	-	SCO0915	1	126	hypothetical protein
4319450	7.60777	0.024018	SCO3925	1	77	transcriptional regulator	-	-	-	-	SCO3926	1	51	regulator
6804150	7.59933	0.0243422	SCO6194	-1	79	response regulator	-	-	-	-	SCO6195	1	46	acetyl-coenzyme A synthetase
112925	7.58043	0.0246197	SCO0126	1	40	beta keto-acyl synthase	-	-	-	-	SCO0127	1	7	beta keto-acyl synthase
888050	7.58076	0.0246197	SCO0838	1	2183	hypothetical protein	SCO0839	-1	0	transmembrane transport protein	SCO0840	-1	144	MarR family transcriptional regulator
5194350	7.58602	0.0246197	SCO4775	1	3099	Ser/Thr protein kinase	SCO4776	1	2925	Ser/Thr protein kinase	SCO4777	1	151	protein Ser/Thr kinase
7300675	7.58797	0.0246197	SCO6588	-1	224	hypothetical protein	SCOt62	1	71	tRNA-Leu	SCO6589	1	388	elongation factor G
3356850	7.57904	0.0249095	SCO3063	-1	183	two-component system reponse regulator	-	-	-	-	SCO3064	1	312	peptide transporter
4902825	7.57094	0.0249095	SCO4481	1	850	Ser/Thr protein kinase	SCO4482	-1	7	LysR family transcriptional regulator	SCO4483	1	55	hypothetical protein
6301575	7.57048	0.0249095	SCO5761	-1	310	ATP-dependent DNA helicase	SCO5762	1	119	AraC family transcription regulator	SCO5763	1	744	hypothetical protein
340775	7.56529	0.0252465	SCO0336	-1	145	hypothetical protein	SCO0337	1	23	transcriptional regulator	SCO0338	-1	595	dehydrogenase
713500	7.56983	0.0252465	SCO0673	-1	764	hypothetical protein	SCO0674	-1	681	endo-1,4-beta-xylanase	SCO0675	1	874	hypothetical protein
1267525	7.56826	0.0252465	SCO1195	-1	10	hypothetical protein	-	-	-	-	SCO1196	-1	105	hypothetical protein
6553500	7.55581	0.0255882	SCO5978	-1	80	hypothetical protein	-	-	-	-	SCO5979	1	52	enoyl-CoA hydratase
7476875	7.55815	0.0255882	SCO6720	-1	204	ABC transporter	SCO6721	1	141	hypothetical protein	SCO6722	-1	830	regulator
5023900	7.53767	0.026277	SCO4598	-1	518	two-component system sensor kinase	SCO4599	1	322	NADH dehydrogenase subunit NuoA2	SCO4600	1	115	NADH dehydrogenase subunit NuoB2
761600	7.52682	0.02657	SCO0717	1	2	hypothetical protein	-	-	-	-	SCO0718	1	75	hypothetical protein
2255350	7.52631	0.02657	SCO2097	-1	93	hypothetical protein	-	-	-	-	SCO2098	-1	184	methyltransferase
2367750	7.52778	0.02657	SCO2200	-1	116	hypothetical protein	SCO2201	1	22	hypothetical protein	SCO2202	1	428	heat shock protein HtpX
2493100	7.52277	0.02657	SCO2320	-1	1282	hypothetical protein	SCO2321	1	1174	hypothetical protein	SCO2322	1	82	hypothetical protein
3453750	7.52229	0.02657	SCO3152	-1	66	hypothetical protein	-	-	-	-	SCO3153	-1	91	hypothetical protein
2895100	7.51858	0.0269032	SCO2662	1	68	kinase	-	-	-	-	SCO2663	1	162	hypothetical protein
4315350	7.51316	0.0269032	SCO3919	-1	56	LysR family transcriptional regulator	-	-	-	-	SCO3920	-1	197	cystathionine gamma-lyase
592375	7.50312	0.0272409	SCO0551	-1	66	histidine kinase	SCO0552	-1	647	response regulator	SCO0553	-1	674	hypothetical protein
1193400	7.50593	0.0272409	SCO1134	-1	191	oxidoreductase, iron-sulfur binding subunit	SCO1135	1	2	TetR family transcriptional regulator	SCO1136	-1	551	two component system response regulator
4028750	7.50866	0.0272409	SCO3648	-1	1079	transmembrane efflux protein	SCO3649	-1	23	fructose-bisphosphate aldolase	SCO3650	-1	196	orotate phosphoribosyltransferase
7258675	7.50387	0.0272409	SCO6558	-1	89	formate dehydrogenase accessory protein	SCO6559	-1	804	respiratory chain oxidoreductase	SCO6560	-1	801	respiratory chain oxidoreductase
8442750	7.50657	0.0272409	SCO7613	-1	590	hypothetical protein	SCO7614	-1	15	regulatory protein	SCO7615	1	114	DNA-binding protein
188850	7.49517	0.0275464	SCO0197	-1	1391	hypothetical protein	SCO0198	-1	8	hypothetical protein	SCO0199	-1	14	alcohol dehydrogenase
1092350	7.49892	0.0275464	SCO1033	-1	209	hypothetical protein	SCO1034	1	106	TetR family transcriptional regulator	SCO1035	1	558	hypothetical protein
3985125	7.49862	0.0275464	SCO3606	1	1518	regulator	SCO3607	-1	21	hypothetical protein	SCO3608	-1	116	hypothetical protein
6366275	7.49887	0.0275464	SCO5818	1	92	ABC transporter	-	-	-	-	SCO5819	1	74	sporulation transcription factor, WhiH
8361775	7.49054	0.0275464	SCO7540	-1	24	hypothetical protein	SCO7541	-1	2135	hypothetical protein	SCO7542	-1	2266	hypothetical protein
400	7.48781	0.0279022	-	-	-	-	-	-	-	-	SCO0001	1	46	hypothetical protein
430025	7.48416	0.0279022	SCO0409	-1	69	spore-associated protein	-	-	-	-	SCO0410	-1	46	hypothetical protein
5999425	7.48341	0.0279022	SCO5510	1	75	dehydrogenase	-	-	-	-	SCO5511	1	124	membrane associated phophodiesterase
6907350	7.48234	0.0279022	SCO6272	1	6528	FAD-binding protein	SCO6273	-1	6	type I polyketide synthase	SCO6274	-1	63	type I polyketide synthase
8439100	7.48847	0.0279022	SCO7611	1	230	hypothetical protein	SCO7612	-1	424	hypothetical protein	SCO7613	-1	604	hypothetical protein
2930850	7.47459	0.0282349	SCO2686	-1	11	LuxR family transcriptional regulator	-	-	-	-	SCO2687	1	298	GTP cyclohydrolase II
7508225	7.47173	0.0282349	SCO6751	-1	109	efflux protein	-	-	-	-	SCO6752	1	369	integral membrane transferase
8176700	7.4647	0.0286003	SCO7362	-1	89	oxidoreductase	SCO7363	-1	771	oxidoreductase	SCO7364	-1	782	TetR family transcriptional regulator
8266300	7.46161	0.0286003	SCO7450	1	404	hypothetical protein	SCO7451	1	252	hypothetical protein	SCO7452	-1	983	O-methyltransferase
1359675	7.45675	0.0290181	SCO1287	-1	432	hypothetical protein	SCO1288	-1	58	hypothetical protein	SCO1289	1	221	GntR family transcriptional regulator
1910775	7.43984	0.0297554	SCO1785	-1	1101	iron-siderophore uptake system ATP-binding protein	SCO1786	-1	23	iron-siderophore uptake system transmembrane protein	SCO1787	-1	20	iron-siderophore uptake system transmembrane protein
2976375	7.4394	0.0297554	SCO2729	1	63	acetyltransferase	SCO2730	1	50	regulator	SCO2731	1	291	cation-transporting P-type ATPase
5734825	7.43213	0.0297554	SCO5272	1	11	hypothetical protein	-	-	-	-	SCO5273	1	57	hypothetical protein
977275	7.42386	0.0301414	SCO0929	-1	10	hypothetical protein	-	-	-	-	SCO0930	-1	216	lipoprotein
3394275	7.42108	0.0301414	SCO3098	-1	79	hypothetical protein	-	-	-	-	SCO3099	-1	65	cytochrome P450 hydroxylase
2930825	7.42126	0.0301414	SCOt18	1	1069	tRNA-Arg	SCO2686	-1	14	LuxR family transcriptional regulator	SCO2687	1	323	GTP cyclohydrolase II
2280775	7.41334	0.0305522	SCO2119	-1	109	6-phosphofructokinase	SCO2120	-1	590	two-component system regulator	SCO2121	-1	658	two-component system sensor kinase
4221775	7.41172	0.0305522	SCO3837	-1	505	hypothetical protein	SCO3838	-1	730	hypothetical protein	SCO3839	-1	748	hypothetical protein
5592200	7.41682	0.0305522	SCO5144	-1	94	acyl CoA isomerase	-	-	-	-	SCO5145	1	210	hypothetical protein
5783475	7.41788	0.0305522	SCO5310	-1	538	hypothetical protein	SCO5311	-1	497	hypothetical protein	SCO5312	-1	661	hypothetical protein
8163775	7.41356	0.0305522	SCO7349	-1	1269	hypothetical protein	SCO7350	-1	19	membrane efflux protein	SCO7351	1	74	AraC family transcription regulator
1002525	7.40308	0.0308398	SCO0952	-1	135	solute-binding protein	-	-	-	-	SCO0953	1	99	LacI family transcriptional regulator
1798500	7.40787	0.0308398	SCO1678	-1	76	transcriptional regulator	-	-	-	-	SCO1679	1	61	gluconokinase
3784625	7.40585	0.0308398	SCO3417	-1	940	ABC transporter	SCO3418	-1	4	ABC transporter ATP-binding protein	SCO3419	-1	92	hypothetical protein
4905000	7.40227	0.0308398	SCO4485	-1	119	transcriptional regulator	SCO4486	1	24	hypothetical protein	SCO4487	1	443	Ser/Thr protein kinase
5772550	7.40815	0.0308398	SCO5299	-1	86	hypothetical protein	-	-	-	-	SCO5300	-1	62	hypothetical protein
6412675	7.40916	0.0308398	SCO5855	-1	418	DNA-binding protein	-	-	-	-	SCO5856	1	55	hypothetical protein
789850	7.39002	0.0313008	SCO0747	-1	13	hypothetical protein	-	-	-	-	SCO0748	1	110	hydrolase
1187975	7.39568	0.0313008	SCO1129	1	1495	deacetylase	SCO1130	1	1484	hypothetical protein	SCO1131	-1	349	hypothetical protein
7662625	7.39997	0.0313008	SCO6897	1	56	hypothetical protein	-	-	-	-	SCO6898	1	13	carboxylase
4443200	7.38809	0.0317079	SCO4049	1	225	antibiotic binding protein	SCO4050	1	232	acetyltransferase	SCO4051	1	385	hypothetical protein
4742800	7.38094	0.0317079	SCO4330	1	176	hypothetical protein	SCO4331	1	23	hypothetical protein	SCO4332	-1	3228	integral membrane ATPase
4980025	7.38419	0.0317079	SCO4561	-1	563	hypothetical protein	-	-	-	-	SCO4562	1	249	NADH dehydrogenase subunit A
6149900	7.38148	0.0317079	SCO5650	-1	132	hypothetical protein	-	-	-	-	SCO5651	-1	25	hypothetical protein
771525	7.37444	0.0321716	SCO0726	-1	893	oxidoreductase	SCO0727	-1	63	hypothetical protein	SCO0728	1	103	regulatory protein
4608700	7.37675	0.0321716	SCO4199	1	249	hypothetical protein	SCO4200	1	141	hypothetical protein	SCO4201	-1	338	hypothetical protein
7471700	7.37625	0.0321716	SCO6717	-1	22	acyl-ACP desaturase	-	-	-	-	SCO6718	-1	175	dimethylarginine dimethylaminohydrolase
1412625	7.36482	0.0326109	SCO1334	1	799	hypothetical protein	SCO1335	-1	0	oxidoreductase	SCO1336	1	149	lipoprotein N-acyltransferase (integral membrane)
1267500	7.35798	0.0330564	SCO1194	1	169	export protein	SCO1195	-1	15	hypothetical protein	SCO1196	-1	130	hypothetical protein
5734800	7.35818	0.0330564	SCO5271	1	201	hypothetical protein	SCO5272	1	180	hypothetical protein	SCO5273	1	82	hypothetical protein
1077025	7.34816	0.0333818	SCO1020	-1	306	hypothetical protein	SCO1021	1	16	hypothetical protein	SCO1022	1	476	hypothetical protein
1445725	7.34679	0.0333818	SCO1367	-1	1069	ABC transporter ATP-binding protein	SCO1368	-1	67	ABC transporter	SCO1369	1	241	two component system histidine kinase
2117650	7.34991	0.0333818	SCO1977	1	171	oxidoreductase	SCO1978	-1	255	AbaA-like protein	SCO1979	-1	256	DNA-binding protein
3506175	7.34128	0.0333818	SCO3197	-1	754	1-phosphofructokinase	SCO3198	-1	4	DeoR family transcriptional regulator	SCO3199	-1	215	transmembrane efflux protein
4494150	7.34687	0.0333818	SCO4095	1	318	lipoprotein	SCO4096	1	14	ATP-dependent RNA helicase	SCO4097	1	2347	amino acid/metabolite permease
6444150	7.34436	0.0333818	SCO5886	-1	174	3-oxoacyl-ACP synthase	SCO5887	-1	68	acyl carrier protein	SCO5888	1	437	3-oxoacyl-ACP synthase
6539275	7.34001	0.0333818	SCO5966	-1	220	oxidase	SCO5967	1	15	hypothetical protein	SCO5968	1	491	bldA-regulated nucleotide binding protein
7413100	7.34542	0.0333818	SCO6670	1	1130	glucosidase	SCO6671	-1	29	hypothetical protein	SCO6672	1	312	hypothetical protein
7898325	7.34302	0.0333818	SCO7108	-1	61	hypothetical protein	-	-	-	-	SCO7109	-1	94	oxidoreductase
206675	7.33556	0.0338489	SCO0215	-1	787	hypothetical protein	SCO0216	1	195	nitrate reductase subunit alpha NarG2	SCO0217	1	3508	nitrate reductase subunit beta NarH2
5061375	7.33544	0.0338489	SCO4634	-1	285	hydrolase	SCOt49	1	59	tRNA-Thr	SCOt50	1	60	tRNA-Met
7503100	7.33643	0.0338489	SCO6745	-1	18	hypothetical protein	-	-	-	-	SCO6746	1	89	transcriptional regulator
8411875	7.33862	0.0338489	SCO7586	1	61	oxidoreductase	-	-	-	-	SCO7587	1	44	hypothetical protein
977250	7.3215	0.0343548	SCO0928	-1	794	hypothetical protein	SCO0929	-1	15	hypothetical protein	SCO0930	-1	241	lipoprotein
1193200	7.32933	0.0343548	SCO1133	-1	590	oxidoreductase, molybdopterin binding subunit	SCO1134	-1	9	oxidoreductase, iron-sulfur binding subunit	SCO1135	1	198	TetR family transcriptional regulator
894725	7.31413	0.0347597	SCO0847	-1	23	lyase	-	-	-	-	SCO0848	-1	93	oxidoreductase
1219675	7.31361	0.0347597	SCO1159	-1	1082	hypothetical protein	SCO1160	-1	1503	hypothetical protein	SCO1161	-1	1566	hypothetical protein
1866775	7.31813	0.0347597	SCO1746	-1	96	serine protease	-	-	-	-	SCO1747	-1	112	hypothetical protein
2061275	7.31443	0.0347597	SCO1928	1	183	ABC transporter ATP-binding protein	SCO1929	1	186	integral membrane transport protein	SCO1930	1	630	integral membrane transport protein
3254500	7.31983	0.0347597	SCO2983	1	979	glycosyl transferase	SCO2984	1	982	hypothetical protein	SCO2985	1	489	hypothetical protein
4022275	7.31391	0.0347597	SCO3643	-1	156	hypothetical protein	SCO3644	-1	894	lipase/esterase	SCO3645	-1	1091	hydrolase
4706525	7.31122	0.0347597	SCO4290	-1	58	trehalose-phosphate synthase	-	-	-	-	SCO4291	1	89	hypothetical protein
4860350	7.31198	0.0347597	SCO4438	-1	746	hypothetical protein	SCO4439	-1	1961	D-alanyl-D-alanine carboxypeptidase	SCO4440	1	2292	hypothetical protein
1370225	7.30003	0.0352463	SCO1294	-1	64	cystathionine gamma-synthase	SCO1295	1	4	transcription regulator AsnC	SCO1296	1	566	hypothetical protein
7740525	7.30378	0.0352463	SCO6972	-1	133	hypothetical protein	SCOt64	1	32	tRNA-Pro	SCO6973	-1	110	hypothetical protein
905350	7.29598	0.0356846	SCO0857	1	603	TetR family transcriptional regulator	SCO0858	-1	27	hypothetical protein	SCO0859	-1	196	hypothetical protein
4921300	7.29199	0.0356846	SCO4501	-1	128	3-ketoacyl-ACP reductase	-	-	-	-	SCO4502	1	35	acetyl-CoA acetyltransferase
6049475	7.29236	0.0356846	SCOt58	1	6	tRNA-Glu	-	-	-	-	SCOt59	1	12	tRNA-Gln
828300	7.28595	0.036151	SCO0780	1	82	zinc-binding oxidoreductase	SCO0781	1	11	anti sigma factor antagonist	SCO0782	-1	455	ribose-phosphate pyrophosphokinase
5667975	7.28206	0.036151	SCO5206	-1	615	hydrogen peroxide sensitive repressor	SCO5207	-1	9	hypothetical protein	SCO5208	-1	112	monophosphatase
1363325	7.27124	0.0366125	SCO1290	1	172	alkaline phosphatase	SCO1291	1	21	hypothetical protein	SCO1292	1	1391	hypothetical protein
3675050	7.27539	0.0366125	SCO3322	1	184	hypothetical protein	-	-	-	-	SCO3323	1	392	RNA polymerase sigma factor
4108775	7.27305	0.0366125	SCO3735	-1	89	hypothetical protein	SCO3736	-1	452	RNA polymerase ECF sigma factor	SCO3737	-1	504	lipoprotein
4202250	7.27833	0.0366125	SCO3820	-1	1887	Ser/Thr protein kinase	SCO3821	1	1483	Ser/Thr protein kinase	SCO3822	-1	303	hypothetical protein
7537450	7.27031	0.0366125	SCO6779	-1	72	hypothetical protein	-	-	-	-	SCO6780	1	58	hypothetical protein
404425	7.26103	0.0371028	SCO0385	1	1395	hypothetical protein	SCO0386	1	1391	asparagine synthetase	SCO0387	1	645	bi-domain-containing oxidoreductase
2405950	7.2647	0.0371028	SCO2234	-1	182	bifunctional glutamine-synthetase adenylyltransferase/deadenyltransferase	SCO2235	1	8	hypothetical protein	SCO2236	1	252	hypothetical protein
5421650	7.26726	0.0371028	SCO4983	-1	22	hypothetical protein	-	-	-	-	SCO4984	-1	50	aminotransferase AlaT
6382750	7.26081	0.0371028	SCO5831	-1	73	citrate synthase-like protein	-	-	-	-	SCO5832	1	52	citrate synthase
8164725	7.26172	0.0371028	SCO7351	1	7	AraC family transcription regulator	-	-	-	-	SCO7352	1	26	hypothetical protein
8353075	7.26427	0.0371028	SCO7532	-1	725	hypothetical protein	SCO7533	1	549	two-component system response regulator	SCO7534	1	149	two component system histidine kinase
996575	7.25284	0.0375086	SCO0947	1	1797	hypothetical protein	SCO0948	-1	1246	alpha-mannosidase	SCO0949	-1	1388	hypothetical protein
1190975	7.2577	0.0375086	SCO1131	-1	1494	hypothetical protein	SCO1132	-1	646	oxidoreductase	SCO1133	-1	643	oxidoreductase, molybdopterin binding subunit
3022700	7.25814	0.0375086	SCO2770	-1	74	agmatinase	-	-	-	-	SCO2771	1	136	hypothetical protein
7936000	7.25326	0.0375086	SCO7141	-1	42	hypothetical protein	-	-	-	-	SCO7142	1	71	hypothetical protein
8093700	7.25539	0.0375086	SCO7287	-1	313	hypothetical protein	SCO7288	1	158	hypothetical protein	SCO7289	-1	434	regulator
5576850	7.24324	0.0379312	SCO5127	1	2268	hypothetical protein	SCO5128	1	2112	hypothetical protein	SCO5129	1	362	ABC transporter ATP-binding protein
4407875	7.24342	0.0379312	SCOt36	1	9	tRNA-Arg	-	-	-	-	SCO4011	1	66	hypothetical protein
1175	7.2376	0.038279	SCO0001	1	52	hypothetical protein	-	-	-	-	SCO0002	1	77	hypothetical protein
2441325	7.23568	0.038279	SCO2271	-1	105	hypothetical protein	SCO2272	1	1	binding-protein-dependent transport lipoprotein	SCO2273	1	1048	FecCD-family membrane transport protein
2522800	7.2393	0.038279	SCO2352	-1	639	hypothetical protein	SCO2353	-1	7	hypothetical protein	SCO2354	1	14	hypothetical protein
2662225	7.23497	0.038279	SCO2471	-1	588	hypothetical protein	SCO2472	1	407	hypothetical protein	SCO2473	1	383	nitrate reductase
2723775	7.23111	0.038279	SCO2524	-1	832	hypothetical protein	SCO2525	-1	25	hypothetical protein	SCO2526	1	274	acetyltransferase
3993250	7.23993	0.038279	SCO3613	-1	405	RNA polymerase sigma factor	-	-	-	-	SCO3614	-1	80	aspartate-semialdehyde dehydrogenase
4414350	7.23188	0.038279	SCO4018	-1	75	hypothetical protein	-	-	-	-	SCO4019	1	27	gntR family regulatory protein
7972950	7.23489	0.038279	SCO7174	-1	313	hypothetical protein	-	-	-	-	SCO7175	1	21	regulator
8241825	7.23212	0.038279	SCO7426	-1	140	hypothetical protein	-	-	-	-	SCO7427	1	10	hypothetical protein
8490600	7.23339	0.038279	SCO7663	-1	388	hypothetical protein	SCO7664	-1	145	hypothetical protein	SCO7665	-1	154	hypothetical protein
1104675	7.22636	0.0387933	SCO1047	1	148	hypothetical protein	SCO1048	-1	277	hypothetical protein	SCO1049	-1	356	oxidoreductase
2936825	7.22726	0.0387933	SCO2691	1	193	hypothetical protein	SCO2692	1	13	repetative protein	SCO2693	1	1864	oxygenase
6176425	7.2205	0.0387933	SCO5675	1	268	hypothetical protein	-	-	-	-	SCO5676	-1	132	4-aminobutyrate aminotransferase
1913000	7.21267	0.0393264	SCO1787	-1	1159	iron-siderophore uptake system transmembrane protein	SCO1788	-1	17	hypothetical protein	SCO1789	1	90	hypothetical protein
3283825	7.21784	0.0393264	SCO3009	-1	202	hypothetical protein	-	-	-	-	SCO3010	-1	40	hypothetical protein
5349625	7.21089	0.0393264	SCO4915	1	610	hypothetical protein	SCO4916	-1	1143	phosphomannomutase	SCO4917	-1	1499	purine nucleoside phosphorylase
7662650	7.21132	0.0393264	SCO6897	1	81	hypothetical protein	SCO6898	1	12	carboxylase	SCO6899	1	1202	hypothetical protein
2040575	7.20603	0.0398432	SCO1905	-1	95	hypothetical protein	-	-	-	-	SCO1906	-1	404	hypothetical protein
6702850	7.20186	0.0398432	SCO6102	-1	265	nitrite/sulfite reductase	-	-	-	-	SCO6103	-1	119	acetyltransferase
444775	7.19027	0.0403671	SCO0426	1	104	hypothetical protein	SCO0427	1	23	hydrolase	SCO0428	1	836	tetR family transcriptional regulator
2714250	7.19519	0.0403671	SCO2517	-1	827	two-component system response regulator	SCO2518	-1	525	two-component sensor kinase	SCO2519	-1	527	hypothetical protein
3487500	7.19362	0.0403671	SCO3182	-1	39	UTP-glucose-1-phosphate uridylyltransferase	-	-	-	-	SCO3183	1	55	hypothetical protein
5332625	7.19318	0.0403671	SCO4898	-1	53	TetR family transcriptional regulator	-	-	-	-	SCO4899	1	57	hypothetical protein
239825	7.1826	0.0408258	SCO0249	-1	31	hypothetical protein	-	-	-	-	SCO0250	1	33	transcriptional regulator
351325	7.18991	0.0408258	SCO0345	-1	1124	IclR family regulatory protein	SCO0346	1	851	2-hydroxyhepta-2,4-diene-1,7-dioate isomerase	SCO0347	1	204	racemase
2348600	7.1872	0.0408258	SCO2182	1	199	GntR family transcriptional regulator	-	-	-	-	SCO2183	1	140	2-oxoacid dehydrogenase subunit E1
2467450	7.18791	0.0408258	SCO2297	1	87	hypothetical protein	SCO2298	1	13	KHG/KDPG aldolase	SCO2299	-1	621	bifunctional RNase H/acid phosphatase
4001825	7.18733	0.0408258	SCO3621	-1	388	serine-threonine protein kinase	SCO3622	1	160	hypothetical protein	SCO3623	1	1322	transcriptional regulator
7385650	7.18339	0.0408258	SCO6649	1	105	hypothetical protein	-	-	-	-	SCO6650	1	10	hypothetical protein
8276625	7.18878	0.0408258	SCO7462	-1	113	hypothetical protein	-	-	-	-	SCO7463	1	205	sensor histidine kinase
386650	7.17803	0.0412786	SCO0372	-1	58	hypothetical protein	-	-	-	-	SCO0373	-1	111	hypothetical protein
2661700	7.1724	0.0412786	SCO2471	-1	63	hypothetical protein	-	-	-	-	SCO2472	1	118	hypothetical protein
4682900	7.17228	0.0412786	SCO4266	-1	34	oxidoreductase	-	-	-	-	SCO4267	-1	18	hypothetical protein
6611150	7.175	0.0412786	SCO6024	1	44	transferase	SCO6025	1	12	hypothetical protein	SCO6026	-1	2021	fatty acid oxidation complex alpha-subunit
7542375	7.17834	0.0412786	SCO6784	-1	62	regulatory protein	-	-	-	-	SCO6785	1	184	fatty acid co-A racemase
7889125	7.17112	0.0412786	SCO7098	-1	12	hypothetical protein	-	-	-	-	SCO7099	-1	141	RNA polymerase sigma factor
1460675	7.16992	0.0417981	SCO1381	-1	102	hypothetical protein	-	-	-	-	SCO1382	-1	61	hypothetical protein
5113550	7.16293	0.0417981	SCO4683	1	151	glutamate dehydrogenase	-	-	-	-	SCO4684	1	198	cold shock protein
6094725	7.16453	0.0417981	SCO5588	-1	94	lipoprotein	-	-	-	-	SCO5589	-1	57	hypothetical protein
5664825	7.16792	0.0417981	SCOt52	1	190	tRNA-Met	-	-	-	-	SCO5205	1	51	hypothetical protein
2649425	7.15561	0.0422878	SCO2462	1	195	sugar kinase	SCO2463	1	55	ABC transporter	SCO2464	1	1678	ABC transporter
5975925	7.15677	0.0422878	SCO5489	-1	51	hypothetical protein	SCO5490	-1	334	hypothetical protein	SCO5491	1	417	hypothetical protein
6603775	7.15665	0.0422878	SCO6020	-1	223	transcriptional regulator	-	-	-	-	SCO6021	1	221	hypothetical protein
7452525	7.15843	0.0422878	SCO6699	-1	168	protocatechuate 3,4-dioxygenase subunit alpha	SCO6700	-1	612	protocatechuate 3,4-dioxygenase subunit beta	SCO6701	-1	631	beta-ketoadipyl-CoA thiolase
8260525	7.157	0.0422878	SCO7444	-1	921	cytochrome P450 (fragment)	SCO7445	1	733	hypothetical protein	SCO7446	1	106	regulator
673425	7.14945	0.0427469	SCO0630	-1	22	acetyltransferase	-	-	-	-	SCO0631	-1	26	hypothetical protein
2196700	7.14328	0.0427469	SCO2046	-1	688	integral membrane efflux protein	SCO2047	-1	9	DNA-binding protein	SCO2048	-1	93	imidazole glycerol phosphate synthase subunit HisF
3743775	7.14789	0.0427469	SCO3379	-1	1183	hypothetical protein	SCO3380	-1	48	pantothenate kinase	SCO3381	-1	54	nicotinate-nucleotide pyrophosphorylase
3982100	7.14052	0.0427469	SCO3604	-1	261	hypothetical protein	-	-	-	-	SCO3605	1	6	hypothetical protein
4702625	7.14955	0.0427469	SCO4285	-1	1102	sugar kinase	SCO4286	1	954	solute-binding protein	SCO4287	1	327	hypothetical protein
4869125	7.14452	0.0427469	SCO4446	1	175	hypothetical protein	-	-	-	-	SCO4447	1	12	hypothetical protein
1013875	7.13208	0.0432617	SCO0960	-1	45	hydrolase	-	-	-	-	SCO0961	-1	155	glucose-1-phosphate adenylyltransferase
1893700	7.13914	0.0432617	SCO1773	-1	92	L-alanine dehydrogenase	-	-	-	-	SCO1774	-1	51	regulatory protein
3422225	7.13109	0.0432617	SCO3121	1	26	hypothetical protein	-	-	-	-	SCOt25	1	2	tRNA-OTHER
3470300	7.13709	0.0432617	SCO3167	-1	95	TetR family transcriptional regulator	-	-	-	-	SCO3168	1	54	protease
3941225	7.13566	0.0432617	SCO3562	1	236	integral membrane transport protein	-	-	-	-	SCO3563	1	26	acetyl-CoA synthetase
6054625	7.13541	0.0432617	SCO5555	1	67	hypothetical protein	-	-	-	-	SCO5556	1	71	histone-like DNA binding protein
7727050	7.13934	0.0432617	SCO6960	-1	11	hypothetical protein	-	-	-	-	SCO6961	-1	61	hypothetical protein
8282200	7.13624	0.0432617	SCO7468	-1	35	flavin-binding monooxygenase	-	-	-	-	SCO7469	-1	77	phenylacetate-CoA ligase
1259350	7.12847	0.0438333	SCO1186	1	107	LacI family transcriptional regulator	-	-	-	-	SCO1187	1	111	cellulase B
3445150	7.12164	0.0438333	SCO3145	-1	461	hypothetical protein	SCO3146	-1	1432	hypothetical protein	SCO3147	-1	2025	ABC transporter ATP-binding protein
4521450	7.12154	0.0438333	SCO4116	1	181	AfsR-like regulatory protein	SCO4117	-1	1869	hypothetical protein	SCO4118	-1	2052	TetR family transcriptional regulator
6726350	7.12597	0.0438333	SCO6121	-1	80	transcriptional regulator	-	-	-	-	SCO6122	1	13	hypothetical protein
8497725	7.12575	0.0438333	SCO7672	1	488	hypothetical protein	SCO7673	1	301	lipoprotein	SCO7674	1	292	metal-binding protein
1702400	7.11713	0.0444127	SCO1592	-1	12	hypothetical protein	-	-	-	-	SCO1593	-1	116	transcriptional regulator
8667050	7.11212	0.0444127	SCO7845	-1	794	hypothetical protein	SCO7846	-1	12	hypothetical protein	-	-	-	-
1926075	7.10875	0.0449361	SCO1796	-1	22	hypothetical protein	-	-	-	-	SCO1797	-1	156	hypothetical protein
2879325	7.10365	0.0449361	SCO2645	-1	987	hypothetical protein	SCO2646	-1	9	hypothetical protein	SCO2647	1	122	MarR family regulatory protein
8080000	7.10845	0.0449361	SCO7270	-1	28	transcriptional regulator	-	-	-	-	SCO7271	1	134	ion channel subunit
2864400	7.09121	0.0455049	SCO2635	1	197	aminopeptidase	-	-	-	-	SCO2636	1	7	hypothetical protein
2865800	7.09958	0.0455049	SCO2636	1	203	hypothetical protein	-	-	-	-	SCO2637	1	113	serine protease
4353000	7.09504	0.0455049	SCO3952	-1	545	hypothetical protein	SCO3953	-1	10	RNA 2'-phosphotransferase-like protein	SCO3954	-1	121	short chain dehydrogenase
6441550	7.09392	0.0455049	SCO5883	-1	342	hypothetical protein	SCO5884	-1	616	hypothetical protein	SCO5885	-1	624	hypothetical protein
5588150	7.08092	0.0460554	SCO5139	1	595	succinyl-diaminopimelate desuccinylase	SCO5140	1	477	hypothetical protein	SCO5141	-1	532	dihydropteroate synthase
6358950	7.08702	0.0460554	SCO5814	-1	164	hypothetical protein	-	-	-	-	SCO5815	1	124	ATP-dependent DNA helicase
5061400	7.08482	0.0460554	SCOt49	1	12	tRNA-Thr	-	-	-	-	SCOt50	1	35	tRNA-Met
4128475	7.0769	0.0466392	SCO3754	-1	497	ABC transporter	SCO3755	-1	294	ABC transporter ATP-binding protein	SCO3756	-1	503	two component system response regulator
4612000	7.07401	0.0466392	SCO4202	-1	25	hypothetical protein	-	-	-	-	SCO4203	-1	173	hypothetical protein
5647125	7.0743	0.0466392	SCO5188	1	52	ATP-dependent DNA helicase	-	-	-	-	SCO5189	1	44	hypothetical protein
7810500	7.07365	0.0466392	SCO7023	1	41	hypothetical protein	-	-	-	-	SCO7024	1	2	acetyltransferase
652175	7.06104	0.0471781	SCO0612	1	570	hypothetical protein	SCO0613	1	573	arginine deiminase	SCO0614	-1	706	hypothetical protein
2507775	7.06685	0.0471781	SCO2335	-1	1073	hypothetical protein	SCO2336	1	869	integral membrane transport protein	SCO2337	1	549	acetyltransferase
4058400	7.06782	0.0471781	SCO3674	1	414	sensor kinase	SCO3675	1	295	hypothetical protein	SCO3676	1	1015	hypothetical protein
4641925	7.06215	0.0471781	SCO4236	1	126	tRNA/rRNA methyltransferase	SCO4237	1	2	hypothetical protein	SCO4238	-1	1802	guanyltransferase
7636250	7.06529	0.0471781	SCO6864	-1	572	hypothetical protein	SCO6865	-1	633	regulatory protein	SCO6866	-1	1017	hypothetical protein
8176600	7.06508	0.0471781	SCO7361	1	1184	DNA-binding protein	SCO7362	-1	11	oxidoreductase	SCO7363	-1	80	oxidoreductase
8478300	7.06752	0.0471781	SCO7649	-1	1054	two-component system sensor kinase	SCO7650	1	872	hydrolase	SCO7651	-1	602	TetR family transcriptional regulator
2510100	7.0505	0.0476581	SCO2339	-1	9	hypothetical protein	SCO2340	1	10	hypothetical protein	SCO2341	-1	408	hypothetical protein
2990375	7.05079	0.0476581	SCO2744	-1	253	hypothetical protein	-	-	-	-	SCO2745	1	33	LacI family transcriptional regulator
3260550	7.05202	0.0476581	SCO2991	-1	12	hypothetical protein	-	-	-	-	SCO2992	-1	4	acetyltransferase
6948550	7.05136	0.0476581	SCO6288	1	136	regulatory protein	-	-	-	-	SCO6289	1	39	oxidoreductase
8154850	7.05617	0.0476581	SCO7339	-1	288	hypothetical protein	SCO7340	1	198	hypothetical protein	SCO7341	-1	115	RNA polymerase secondary sigma factor
8410650	7.0542	0.0476581	SCO7584	-1	452	transcriptional regulator	SCO7585	-1	7	MerR family transcriptional regulator	SCO7586	1	91	oxidoreductase
426900	7.04947	0.0481976	SCO0405	-1	67	hypothetical protein	SCO0406	1	7	hypothetical protein	SCO0407	1	710	transcriptional regulator
1559825	7.04503	0.0481976	SCO1460	-1	1518	hypothetical protein	SCO1461	-1	6	inosine 5-monophosphate dehydrogenase	SCO1462	-1	106	hypothetical protein
2957825	7.04648	0.0481976	SCO2713	1	414	hypothetical protein	SCO2714	-1	811	hypothetical protein	SCO2715	1	956	hypothetical protein
3064600	7.04633	0.0481976	SCO2806	-1	36	mutase	-	-	-	-	SCO2807	1	180	hypothetical protein
3715425	7.04015	0.0481976	SCO3355	1	121	adenine glycosylase	-	-	-	-	SCO3356	1	179	ECF sigma factor
7731900	7.04256	0.0481976	SCO6964	-1	313	hypothetical protein	SCO6965	-1	22	hypothetical protein	SCO6966	-1	366	lipase
149275	7.03457	0.0487975	SCO0159	1	91	ECF sigma factor	-	-	-	-	SCO0160	-1	233	DNA-binding protein
2089575	7.03332	0.0487975	SCO1952	-1	1902	hypothetical protein	SCO1953	-1	281	excinuclease ABC subunit C	SCO1954	1	634	hypothetical protein
2373625	7.03872	0.0487975	SCO2208	-1	79	carboxylesterase	-	-	-	-	SCO2209	1	33	transcriptional regulator
2412300	7.03352	0.0487975	SCO2242	-1	36	hypothetical protein	-	-	-	-	SCO2243	1	55	TetR family transcriptional regulator
633675	7.02141	0.0494189	SCO0590	1	626	oxidoreductase	SCO0591	1	556	lysozyme	SCO0592	-1	311	hypothetical protein
1354175	7.02457	0.0494189	SCO1282	-1	190	oxidoreductase	SCO1283	-1	270	hypothetical protein	SCO1284	-1	352	aminotransferase
2435925	7.02718	0.0494189	SCO2266	1	160	methionine aminopeptidase	-	-	-	-	SCO2267	1	5	heme oxygenase
5699825	7.02538	0.0494189	SCO5238	1	123	TetR family transcriptional regulator	-	-	-	-	SCO5239	1	306	histidine kinase
6886975	7.02545	0.0494189	SCO6261	1	3007	hypothetical protein	SCO6262	1	2837	helicase	SCO6263	1	93	hypothetical protein
7248800	7.02256	0.0494189	SCO6551	-1	33	oxidoreductase	-	-	-	-	SCO6552	-1	51	long-chain-fatty-acid-CoA ligase

## Sheet: Sco 20h ChIP
4734825	10.0315	0.000865466	SCO4321	-1	152	hypothetical protein	SCO4322	1	102	hypothetical protein	SCO4323	1	1551	hydrolase
2912100	9.88577	0.00107676	SCO2672	1	393	hypothetical protein	SCO2673	1	244	hypothetical protein	SCO2674	1	2532	ABC transporter ATP-binding protein
4122175	9.77745	0.00126189	SCO3751	1	242	hypothetical protein	SCO3752	1	245	ABC transporter ATP-binding protein	SCO3753	1	516	hypothetical protein
4147075	9.50678	0.0018633	SCO3772	-1	99	hypothetical protein	SCO3773	1	13	LysR family transcriptional regulator	SCO3774	1	1611	beta-lactamase
4147050	9.40779	0.00213644	SCO3772	-1	74	hypothetical protein	-	-	-	-	SCO3773	1	12	LysR family transcriptional regulator
5228025	8.83064	0.00473496	SCO4802	-1	24	hypothetical protein	-	-	-	-	SCO4803	1	60	hypothetical protein
7763175	8.83681	0.00473496	SCO6993	1	372	regulatory protein	SCO6994	-1	2937	hypothetical protein	SCO6995	1	3082	protease
5228000	8.46742	0.007778	SCO4801	-1	1174	hypothetical protein	SCO4802	-1	1	hypothetical protein	SCO4803	1	85	hypothetical protein
4159975	8.34231	0.00915264	SCO3782	-1	46	regulatory protein	-	-	-	-	SCO3783	1	67	lipoprotein
4113675	8.21089	0.0108241	SCO3741	-1	257	response regulator	SCO3742	1	10	glycosyltransferase	SCO3743	1	715	hypothetical protein
4113650	8.15464	0.0117228	SCO3741	-1	232	response regulator	-	-	-	-	SCO3742	1	15	glycosyltransferase
1992300	8.00535	0.0143069	SCO1857	1	770	bifunctional CbiGH	SCO1858	1	773	hypothetical protein	SCO1859	1	185	hypothetical protein
1255725	7.5752	0.0249095	SCO1183	1	3552	hypothetical protein	SCO1184	1	3546	hypothetical protein	SCO1185	1	413	hypothetical protein
5294225	7.46388	0.0286003	SCO4865	1	210	hypothetical protein	-	-	-	-	SCO4866	1	174	ECF sigma factor
7436625	7.42003	0.0301414	SCO6687	1	3137	DNA-binding protein	SCO6688	1	3056	hypothetical protein	SCO6689	1	456	hypothetical protein
756450	7.113	0.0444127	SCO0712	-1	307	transcriptional activator	SCO0713	-1	796	lipase	SCO0714	1	1187	oxidoreductase
2950050	7.0528	0.0476581	SCO2706	1	1156	transferase	SCO2707	1	1159	transferase	SCO2708	1	301	hypothetical protein
3930825	7.04863	0.0481976	SCO3555	-1	509	hypothetical protein	SCO3556	-1	1068	secretory protein	SCO3557	-1	1074	septum site determining protein
